# Supplementary material for: Germline Genetic Testing in Breast and Gynecologic Cancers: Evaluating Age at Diagnosis as a Determinant
Source: Cancers (Basel). 2026 May 10;18(10):1541. doi: 10.3390/cancers18101541 (PMC13204575; doi:10.3390/cancers18101541)
Supplement: Supplementary file 1 [file cancers-18-01541-s001.zip › Tables S1 and S2.xlsx]

## Sheet: Supplementary Table S1
Supplementary Table S1. Patient-level summary of germline genetic testing in the breast and gynecologic cancer cohort (n = 9084).
Patient ID	Date of Birth	Cancer Main Type	SEX	Exam Name	Sample Quality	Exam Result	Pathogenic Genes	Likely Pathogenic Genes	VUS Genes	CNV Genes	Recessive Genes	Diagnosis Age	Age at Test Order
0059330	1985-03-19	Breast Cancer	FEMALE	HerediGENE Hereditary Panel	pass	Positive (Pathogenic)	BRCA1, CHEK2		FANCA, POLE			34	34
0063485	1975-07-20	Breast Cancer	FEMALE	HerediGENE Hereditary Panel	pass	VUS			BRCA1			33	44
0064363	1987-05-18	Breast Cancer	FEMALE	HerediGENE Hereditary Panel	pass	Positive (Likely Pathogenic)		CHEK2	MRE11			32	33
0064667	1964-09-18	Breast Cancer	FEMALE	HerediGENE Hereditary Panel	pass	Positive (Pathogenic)	CDKN2A		FANCM, MEN1, MSH2			56	55
0063631	1979-02-24	Breast Cancer	FEMALE	HerediGENE Hereditary Panel	pass	Positive (Pathogenic)	BRCA1		CDH1	BRCA1		41	41
0065105	1956-09-20	Breast Cancer	FEMALE	HerediGENE Hereditary Panel	pass	VUS			APC, BRCA2			64	63
0065113	1974-04-20	Breast Cancer	FEMALE	HerediGENE Hereditary Panel	pass	VUS			CDK4			46	46
0065121	1957-07-10	Breast Cancer	FEMALE	HerediGENE Hereditary Panel	pass	VUS			STK11			54	62
0065125	1982-08-07	Breast Cancer	FEMALE	HerediGENE Hereditary Panel	pass	Negative						29	37
0065059	1952-01-22	Ovarian Cancer	FEMALE	HerediGENE Hereditary Panel	pass	Negative						67	68
0065147	1975-12-22	Breast Cancer	FEMALE	HerediGENE Hereditary Panel	pass	Negative						44	44
0065155	1977-11-14	Breast Cancer	FEMALE	HerediGENE Hereditary Panel	pass	Positive (Pathogenic)	BRCA2					42	42
0065127	1968-11-27	Ovarian Cancer	FEMALE	HerediGENE Hereditary Panel	pass	Negative						51	51
0006385	1989-01-17	Breast Cancer	FEMALE	HerediGENE Hereditary Panel	pass	Negative						21	31
0065163	1980-04-27	Breast Cancer	FEMALE	HerediGENE Hereditary Panel	pass	VUS			FANCA, FANCM			40	40
0065188	1952-10-15	Ovarian Cancer	FEMALE	HerediGENE Hereditary Panel	pass	VUS			BRIP1, NBN			47	67
0065191	1979-02-14	Breast Cancer	FEMALE	HerediGENE Hereditary Panel	pass	Negative						38	41
0065269	1970-08-01	Breast Cancer	FEMALE	HerediGENE Hereditary Panel	pass	VUS			FANCM			50	49
0065270	1952-07-26	Breast Cancer	FEMALE	HerediGENE Hereditary Panel	pass	Positive (Pathogenic)	RAD50	CHEK2	RET			68	67
0065274	1960-09-22	Breast Cancer	FEMALE	HerediGENE Hereditary Panel	pass	VUS			SMAD4			59	59
0065283	1979-07-13	Breast Cancer	FEMALE	HerediGENE Hereditary Panel	pass	Negative						39	40
0065295	1977-12-15	Breast Cancer	FEMALE	HerediGENE Hereditary Panel	pass	Negative						42	42
0064361	1962-09-30	Endometrial Cancer	FEMALE	HerediGENE Hereditary Panel	pass	Negative						57	57
0065298	1968-02-08	Ovarian Cancer	FEMALE	HerediGENE Hereditary Panel	pass	Negative						52	52
0065300	1982-04-30	Breast Cancer	FEMALE	HerediGENE Hereditary Panel	pass	Negative						36	38
0064457	1975-07-03	Breast Cancer	FEMALE	HerediGENE Hereditary Panel	pass	VUS			MUTYH, RAD51D		MUTYH	45	45
0065301	1983-02-16	Breast Cancer	FEMALE	HerediGENE Hereditary Panel	pass	Positive (Pathogenic)	BRCA1		ATM, PMS2			34	37
0065303	1974-12-16	Breast Cancer	FEMALE	HerediGENE Hereditary Panel	pass	VUS			RAD51D			45	45
0065305	1978-06-12	Breast Cancer	FEMALE	HerediGENE Hereditary Panel	pass	VUS			MRE11			42	42
0065306	1976-08-20	Breast Cancer	FEMALE	HerediGENE Hereditary Panel	pass	Negative						44	43
0065307	1977-03-26	Breast Cancer	FEMALE	HerediGENE Hereditary Panel	pass	Negative						43	43
0065309	1972-05-13	Breast Cancer	FEMALE	HerediGENE Hereditary Panel	pass	VUS			ATM, FANCM			35	48
0064868	1975-02-27	Breast Cancer	FEMALE	HerediGENE Hereditary Panel	pass	VUS			BRCA2			45	45
0065333	1971-09-15	Breast Cancer	FEMALE	HerediGENE Hereditary Panel	pass	Negative						48	48
0065341	1962-04-18	Breast Cancer	FEMALE	HerediGENE Hereditary Panel	pass	VUS			ATM, MSH6, RAD50			47	58
0065343	1949-07-30	Ovarian Cancer	FEMALE	HerediGENE Hereditary Panel	pass	Negative						70	70
0062988	1971-01-28	Breast Cancer	FEMALE	HerediGENE Hereditary Panel	pass	VUS			MUTYH			37	49
0065363	1961-04-01	Breast Cancer	FEMALE	HerediGENE Hereditary Panel	pass	Negative						59	59
0065364	1970-10-18	Breast Cancer	FEMALE	HerediGENE Hereditary Panel	pass	VUS			CHEK2, FANCM			44	49
0060741	1958-11-05	Breast Cancer	FEMALE	HerediGENE Hereditary Panel	pass	Negative						60	61
0065372	1965-07-17	Breast Cancer	FEMALE	HerediGENE Hereditary Panel	pass	VUS			PMS2			55	54
0048839	1964-09-26	Breast Cancer	FEMALE	HerediGENE Hereditary Panel	pass	VUS			APC			53	55
0065405	1948-03-11	Breast Cancer	FEMALE	HerediGENE Hereditary Panel	pass	Negative						72	72
0065412	1975-06-17	Breast Cancer	FEMALE	HerediGENE Hereditary Panel	pass	Negative						43	45
0065414	1967-05-28	Breast Cancer	FEMALE	HerediGENE Hereditary Panel	pass	VUS			BRCA2			47	53
0065418	1974-10-03	Breast Cancer	FEMALE	HerediGENE Hereditary Panel	pass	VUS			ATM, FANCM, MRE11			45	45
0065402	1966-05-07	Ovarian Cancer	FEMALE	HerediGENE Hereditary Panel	pass	VUS			NBN			45	54
0065470	1979-07-26	Breast Cancer	FEMALE	HerediGENE Hereditary Panel	pass	VUS			FANCA, STK11			40	40
0065473	1975-03-16	Breast Cancer	FEMALE	HerediGENE Hereditary Panel	pass	VUS			FANCM			44	45
0065487	1953-01-27	Breast Cancer	FEMALE	HerediGENE Hereditary Panel	pass	VUS			FANCM			67	67
0065496	1973-03-04	Breast Cancer	FEMALE	HerediGENE Hereditary Panel	pass	VUS			CHEK2			46	47
0065500	1980-01-16	Breast Cancer	FEMALE	HerediGENE Hereditary Panel	pass	Positive (Pathogenic)	BRCA2		MSH6			39	40
0065521	1980-08-09	Breast Cancer	FEMALE	HerediGENE Hereditary Panel	pass	VUS			APC, BRCA2, FANCA			39	39
0065534	1985-05-25	Breast Cancer	FEMALE	HerediGENE Hereditary Panel	pass	VUS			MSH2			35	35
0065540	1952-06-15	Breast Cancer	FEMALE	HerediGENE Hereditary Panel	pass	VUS			BRCA2			66	68
0065425	1969-05-07	Breast Cancer	FEMALE	HerediGENE Hereditary Panel	pass	Positive (Pathogenic)	BRCA1		BRCA2	BRCA1		42	51
0065548	1964-03-17	Breast Cancer	FEMALE	HerediGENE Hereditary Panel	pass	Negative						41	56
0065549	1992-08-20	Breast Cancer	FEMALE	HerediGENE Hereditary Panel	pass	VUS			APC			28	27
0065556	1975-01-26	Breast Cancer	FEMALE	HerediGENE Hereditary Panel	pass	Negative						45	45
0065557	1970-11-28	Breast Cancer	FEMALE	HerediGENE Hereditary Panel	pass	Negative						41	49
0065575	1964-10-04	Breast Cancer	FEMALE	HerediGENE Hereditary Panel	pass	VUS			APC			55	55
0063449		Breast Cancer	FEMALE	HerediGENE Hereditary Panel	pass	Negative						36
0062616	1982-03-29	Breast Cancer	FEMALE	HerediGENE Hereditary Panel	pass	VUS			ATM			38	38
0065601	1972-08-18	Breast Cancer	FEMALE	HerediGENE Hereditary Panel	pass	Positive (Pathogenic)	BRCA1		PMS2			47	47
0065616	1979-12-08	Breast Cancer	FEMALE	HerediGENE Hereditary Panel	pass	Positive (Pathogenic)	PALB2					40	40
0065617	1992-09-01	Breast Cancer	FEMALE	HerediGENE Hereditary Panel	pass	VUS			APC			28	27
0065639	1969-09-02	Breast Cancer	FEMALE	HerediGENE Hereditary Panel	pass	Negative						50	50
0065641	1985-06-11	Breast Cancer	FEMALE	HerediGENE Hereditary Panel	pass	Positive (Pathogenic)	BRCA1					35	35
0065652	1966-10-08	Breast Cancer	FEMALE	HerediGENE Hereditary Panel	pass	Negative						53	53
0065654	1945-10-24	Ovarian Cancer	FEMALE	HerediGENE Hereditary Panel	pass	VUS			MSH2			74	74
0065653	1972-02-26	Breast Cancer	FEMALE	HerediGENE Hereditary Panel	pass	VUS			RAD50			41	48
0065655	1970-08-16	Ovarian Cancer	FEMALE	HerediGENE Hereditary Panel	pass	VUS			BRIP1, RAD50			49	49
0065656	1942-02-05	Breast Cancer	FEMALE	HerediGENE Hereditary Panel	pass	VUS			MEN1			77	78
0065659	1974-08-25	Ovarian Cancer	FEMALE	HerediGENE Hereditary Panel	pass	VUS			CDK4, MSH6			45	45
0065668	1974-10-13	Breast Cancer	FEMALE	HerediGENE Hereditary Panel	pass	Negative						45	45
0065670	1976-05-12	Breast Cancer	FEMALE	HerediGENE Hereditary Panel	pass	Negative						43	44
0065672	1980-11-09	Breast Cancer	FEMALE	HerediGENE Hereditary Panel	pass	Negative						40	39
0065696	1960-08-17	Breast Cancer	FEMALE	HerediGENE Hereditary Panel	pass	Negative						59	59
0065701	1987-02-09	Breast Cancer	FEMALE	HerediGENE Hereditary Panel	pass	Negative						33	33
0065707	1975-11-29	Breast Cancer	FEMALE	HerediGENE Hereditary Panel	pass	VUS			MLH1			44	44
0065709	1966-07-02	Endometrial Cancer	FEMALE	HerediGENE Hereditary Panel	pass	Positive (Pathogenic)	MLH1		FANCM, MLH1			49	54
0065708	1979-06-16	Breast Cancer	FEMALE	HerediGENE Hereditary Panel	pass	VUS			MLH1, RET			41	41
0065736	1975-06-28	Breast Cancer	FEMALE	HerediGENE Hereditary Panel	pass	VUS			MSH6, POLE			45	45
0065752	1979-02-10	Breast Cancer	FEMALE	HerediGENE Hereditary Panel	pass	Negative						41	41
0062922	1956-09-08	Breast Cancer	FEMALE	HerediGENE Hereditary Panel	pass	Positive (Pathogenic)	BRCA1		MSH6, PMS2			61	63
0065772	1980-02-01	Breast Cancer	FEMALE	HerediGENE Hereditary Panel	pass	VUS			FANCA			40	40
0065790	1979-02-11	Breast Cancer	FEMALE	HerediGENE Hereditary Panel	pass	VUS			ATM			41	41
0065802	1979-01-09	Breast Cancer	FEMALE	HerediGENE Hereditary Panel	pass	Negative						41	41
0065821	1979-04-14	Breast Cancer	FEMALE	HerediGENE Hereditary Panel	pass	Negative						41	41
0065828	1973-01-17	Breast Cancer	FEMALE	HerediGENE Hereditary Panel	pass	Negative						47	47
0065870	1979-09-14	Breast Cancer	FEMALE	HerediGENE Hereditary Panel	pass	Positive (Pathogenic)	BRCA2		ATM, FANCM, NF1			40	40
0065882	1975-08-04	Breast Cancer	FEMALE	HerediGENE Hereditary Panel	pass	VUS			FANCM			45	44
0065884	1968-11-24	Ovarian Cancer	FEMALE	HerediGENE Hereditary Panel	pass	Positive (Pathogenic)	BRCA1, RAD50					51	51
0065902	1977-11-08	Breast Cancer	FEMALE	HerediGENE Hereditary Panel	pass	Negative						42	42
0065900	1974-03-27	Breast Cancer	FEMALE	HerediGENE Hereditary Panel	pass	VUS			RAD50			46	46
0065903	1950-10-02	Breast Cancer	FEMALE	HerediGENE Hereditary Panel	pass	Negative						69	69
0065906	1977-07-09	Breast Cancer	FEMALE	HerediGENE Hereditary Panel	pass	Negative						43	43
0065916	1949-03-24	Breast Cancer	FEMALE	HerediGENE Hereditary Panel	pass	VUS			MSH2, MSH6, NF1			71	71
0065923		Breast Cancer	FEMALE	HerediGENE Hereditary Panel	pass	VUS			FANCM			39
0065914	1967-11-06	Endometrial Cancer	FEMALE	HerediGENE Hereditary Panel	pass	Negative						50	52
0065945		Breast Cancer	FEMALE	HerediGENE Hereditary Panel	pass	Positive (Pathogenic)	MUTYH				MUTYH	47
0065946	1962-12-04	Ovarian Cancer	FEMALE	HerediGENE Hereditary Panel	pass	Positive (Pathogenic)	BRCA1					57	57
0065968	1976-12-17	Breast Cancer	FEMALE	HerediGENE Hereditary Panel	pass	VUS			MLH1, MLH1			43	43
0065981		Breast Cancer	FEMALE	HerediGENE Hereditary Panel	pass	Negative						44
0065982		Breast Cancer	FEMALE	HerediGENE Hereditary Panel	pass	Negative						44
0065994		Breast Cancer	FEMALE	HerediGENE Hereditary Panel	pass	Positive (Pathogenic)	BRCA2		RAD50			62
0065338	1981-08-08	Breast Cancer	FEMALE	HerediGENE Hereditary Panel	pass	VUS			BRCA2			39	38
0066039	1955-01-15	Breast Cancer	FEMALE	HerediGENE Hereditary Panel	pass	VUS			CHEK2			55	65
0066054		Ovarian Cancer	FEMALE	HerediGENE Hereditary Panel	pass	Negative						69
0066056		Breast Cancer	FEMALE	HerediGENE Hereditary Panel	pass	Positive (Pathogenic)	MUTYH				MUTYH	40
0066059	1956-08-29	Ovarian Cancer	FEMALE	HerediGENE Hereditary Panel	pass	Negative						64	63
0066064		Breast Cancer	FEMALE	HerediGENE Hereditary Panel	pass	VUS			MLH1, MSH2			44
0066074	1971-05-17	Breast Cancer	FEMALE	HerediGENE Hereditary Panel	pass	Negative						46	49
0066085		Breast Cancer	FEMALE	HerediGENE Hereditary Panel	pass	Positive (Pathogenic)	RAD50		MRE11			58
0066107		Breast Cancer	FEMALE	HerediGENE Hereditary Panel	pass	Negative						40
0066109	1986-04-08	Breast Cancer	FEMALE	HerediGENE Hereditary Panel	pass	Negative						34	34
0066122		Ovarian Cancer	FEMALE	HerediGENE Hereditary Panel	pass	VUS			PALB2			52
0066125		Ovarian Cancer	FEMALE	HerediGENE Hereditary Panel	pass	Negative						66
0066124		Ovarian Cancer	FEMALE	HerediGENE Hereditary Panel	pass	VUS			BRCA2, CHEK2, RET			65
0066130		Breast Cancer	FEMALE	HerediGENE Hereditary Panel	pass	Negative						38
0066137		Breast Cancer	FEMALE	HerediGENE Hereditary Panel	pass	VUS			APC			43
0012872	1976-04-09	Breast Cancer	FEMALE	HerediGENE Hereditary Panel	pass	Negative						37	44
0066150		Breast Cancer	FEMALE	HerediGENE Hereditary Panel	pass	Negative						53
0062469	1970-06-03	Breast Cancer	FEMALE	HerediGENE Hereditary Panel	pass	Positive (Pathogenic)	PMS2		VHL	PMS2		49	50
0066172	1982-01-22	Breast Cancer	FEMALE	HerediGENE Hereditary Panel	pass	Negative						39	38
0066182	1975-08-22	Breast Cancer	FEMALE	HerediGENE Hereditary Panel	pass	VUS			RAD51C			45	44
0066196		Breast Cancer	FEMALE	HerediGENE Hereditary Panel	pass	VUS			PMS2			61
0066200		Breast Cancer	FEMALE	HerediGENE Hereditary Panel	pass	Positive (Pathogenic)	CHEK2					52
0066299	1979-05-02	Breast Cancer	FEMALE	HerediGENE Hereditary Panel	pass	Negative						41	41
0066307	1977-11-07	Breast Cancer	FEMALE	HerediGENE Hereditary Panel	pass	Positive (Pathogenic)	BRCA2					43	42
0066326	1978-10-04	Breast Cancer	FEMALE	HerediGENE Hereditary Panel	pass	Positive (Pathogenic)	BRCA1		FANCA			41	41
0066331		Breast Cancer	FEMALE	HerediGENE Hereditary Panel	pass	Negative						33
0066360	1972-10-12	Breast Cancer	FEMALE	HerediGENE Hereditary Panel	pass	Negative						48	47
0066365	1970-03-15	Ovarian Cancer	FEMALE	HerediGENE Hereditary Panel	pass	Negative						50	50
0066387		Breast Cancer	FEMALE	HerediGENE Hereditary Panel	pass	Positive (Pathogenic)	BRCA1					36
0066400	1981-04-16	Breast Cancer	FEMALE	HerediGENE Hereditary Panel	pass	Positive (Pathogenic)	BRCA1		FANCA, RAD51C			39	39
0066306	1972-02-02	Ovarian Cancer	FEMALE	HerediGENE Hereditary Panel	pass	Positive (Pathogenic)	PALB2					48	48
0062159	1985-08-28	Breast Cancer	FEMALE	HerediGENE Hereditary Panel	pass	VUS			APC			34	34
0066456	1976-08-31	Breast Cancer	FEMALE	HerediGENE Hereditary Panel	pass	Positive (Pathogenic)	PALB2					43	43
0064480	1979-08-28	Breast Cancer	FEMALE	HerediGENE Hereditary Panel	pass	Positive (Pathogenic)	BRCA2		BRCA2			40	40
0066502	1971-03-07	Breast Cancer	FEMALE	HerediGENE Hereditary Panel	pass	VUS			ATM			48	49
0066503	1970-07-23	Breast Cancer	FEMALE	HerediGENE Hereditary Panel	pass	VUS			CHEK2			45	50
0066516	1979-07-19	Breast Cancer	FEMALE	HerediGENE Hereditary Panel	pass	Negative						40	41
0064500		Breast Cancer	FEMALE	HerediGENE Hereditary Panel	pass	Negative						35
0066533		Breast Cancer	FEMALE	HerediGENE Hereditary Panel	pass	Negative						39
0066536	1990-06-23	Breast Cancer	FEMALE	HerediGENE Hereditary Panel	pass	VUS			APC			30	30
0066550	1983-05-15	Breast Cancer	FEMALE	HerediGENE Hereditary Panel	pass	VUS			FANCA			32	37
0066248	1971-05-07	Breast Cancer	FEMALE	HerediGENE Hereditary Panel	pass	VUS			MRE11			49	49
0066556	1966-01-18	Breast Cancer	FEMALE	HerediGENE Hereditary Panel	pass	Negative						54	54
0066603	1940-09-29	Breast Cancer	FEMALE	HerediGENE Hereditary Panel	pass	Negative						79	79
0066656		Breast Cancer	FEMALE	HerediGENE Hereditary Panel	pass	VUS			PALB2			39
0066672	1961-01-13	Breast Cancer	FEMALE	HerediGENE Hereditary Panel	pass	VUS			MSH6			47	59
0066673	1951-12-11	Breast Cancer	FEMALE	HerediGENE Hereditary Panel	pass	VUS			MSH6			51	68
0066689	1973-10-28	Breast Cancer	FEMALE	HerediGENE Hereditary Panel	pass	VUS			ATM			47	46
0066690	1969-05-04	Breast Cancer	FEMALE	HerediGENE Hereditary Panel	pass	VUS			CDK4			51	51
0066332	1987-07-24	Breast Cancer	FEMALE	HerediGENE Hereditary Panel	pass	VUS			MEN1			33	33
0041522	1964-04-10	Breast Cancer	FEMALE	HerediGENE Hereditary Panel	pass	Negative						53	56
0066730	1969-05-05	Breast Cancer	FEMALE	HerediGENE Hereditary Panel	pass	VUS			FANCA, MLH1			51	51
0066742	1980-02-16	Breast Cancer	FEMALE	HerediGENE Hereditary Panel	pass	VUS			BRIP1			38	40
0066750		Ovarian Cancer	FEMALE	HerediGENE Hereditary Panel	pass	Positive (Pathogenic)	BRCA1		FANCA			50
0066751	1991-05-08	Breast Cancer	FEMALE	HerediGENE Hereditary Panel	pass	VUS			MRE11, MRE11			29	29
0066755	1951-05-12	Breast Cancer	FEMALE	HerediGENE Hereditary Panel	pass	VUS			CHEK2			69	69
0066756	1982-10-12	Breast Cancer	FEMALE	HerediGENE Hereditary Panel	pass	Negative						38	37
0066774	1983-12-07	Breast Cancer	FEMALE	HerediGENE Hereditary Panel	pass	Negative						36	36
0066788	1943-08-20	Ovarian Cancer	FEMALE	HerediGENE Hereditary Panel	pass	VUS			CDKN2A, CDKN2A			77	77
0066792	1965-08-01	Breast Cancer	FEMALE	HerediGENE Hereditary Panel	pass	VUS			FANCM			55	55
0066834	1978-12-31	Breast Cancer	FEMALE	HerediGENE Hereditary Panel	pass	Negative						40	41
0066842	1976-02-22	Breast Cancer	FEMALE	HerediGENE Hereditary Panel	pass	VUS			ATM, BRCA1, FANCM, NF1			44	44
0066862	1988-06-20	Ovarian Cancer	FEMALE	HerediGENE Hereditary Panel	pass	Positive (Pathogenic)	TP53					32	32
0066874	1982-05-30	Breast Cancer	FEMALE	HerediGENE Hereditary Panel	pass	VUS			ATM			38	38
0066857	1971-01-07	Breast Cancer	FEMALE	HerediGENE Hereditary Panel	pass	Negative						40	49
0066912	1954-04-24	Breast Cancer	FEMALE	HerediGENE Hereditary Panel	pass	Negative						60	66
0066918	1975-04-30	Breast Cancer	FEMALE	HerediGENE Hereditary Panel	pass	Negative						45	45
0066929	1988-12-18	Breast Cancer	FEMALE	HerediGENE Hereditary Panel	pass	Positive (Pathogenic)	BRCA1					26	31
0066932	1968-09-25	Breast Cancer	FEMALE	HerediGENE Hereditary Panel	pass	Positive (Pathogenic)		CHEK2				52	51
0066934	1979-10-28	Breast Cancer	FEMALE	HerediGENE Hereditary Panel	pass	Positive (Pathogenic)	BRCA1					40	40
0066946	1955-12-18	Ovarian Cancer	FEMALE	HerediGENE Hereditary Panel	pass	Negative						59	64
0066971		Breast Cancer	FEMALE	HerediGENE Hereditary Panel	pass	VUS			MEN1, NBN, RET			33
0066975	1959-05-24	Breast Cancer	FEMALE	HerediGENE Hereditary Panel	pass	VUS			APC, CDKN2A, FANCM, MSH6, PMS2			61	61
0067011	1975-07-30	Breast Cancer	FEMALE	HerediGENE Hereditary Panel	pass	Negative						32	45
0067029	1971-01-18	Breast Cancer	FEMALE	HerediGENE Hereditary Panel	pass	VUS			ATM, BRCA2			48	49
0067066	1955-10-02	Breast Cancer	FEMALE	HerediGENE Hereditary Panel	pass	VUS			APC			36	64
0067074	1981-04-22	Breast Cancer	FEMALE	HerediGENE Hereditary Panel	pass	VUS			CHEK2, MSH2			39	39
0067089	1973-05-31	Ovarian Cancer	FEMALE	HerediGENE Hereditary Panel	pass	Positive (Pathogenic)	BRCA1		BRIP1			47	47
0067091	1991-01-09	Ovarian Cancer	FEMALE	HerediGENE Hereditary Panel	pass	Negative						29	29
0067093	1970-12-20	Breast Cancer	FEMALE	HerediGENE Hereditary Panel	pass	Negative						44	49
0066271	1977-11-25	Breast Cancer	FEMALE	HerediGENE Hereditary Panel	pass	Negative						42	42
0067102	1962-02-19	Ovarian Cancer	FEMALE	HerediGENE Hereditary Panel	pass	Negative						58	58
0067009	1970-08-08	Breast Cancer	FEMALE	HerediGENE Hereditary Panel	pass	Negative						48	50
0067111	1966-01-06	Ovarian Cancer	FEMALE	HerediGENE Hereditary Panel	pass	Negative						54	54
0067120	1980-08-01	Breast Cancer	FEMALE	HerediGENE Hereditary Panel	pass	VUS			MUTYH, PMS2			39	40
0067128	1975-01-18	Breast Cancer	FEMALE	HerediGENE Hereditary Panel	pass	Positive (Pathogenic)	BRCA2		FANCM			45	45
0066152	1961-10-02	Breast Cancer	FEMALE	HerediGENE Hereditary Panel	pass	Negative						51	58
0067135		Breast Cancer	FEMALE	HerediGENE Hereditary Panel	pass	Negative						39
0067140	1980-05-06	Breast Cancer	FEMALE	HerediGENE Hereditary Panel	pass	VUS			FANCA			39	40
0067147	1958-01-08	Ovarian Cancer	FEMALE	HerediGENE Hereditary Panel	pass	VUS			APC, CDH1			62	62
0067098	1980-06-08	Breast Cancer	FEMALE	HerediGENE Hereditary Panel	pass	VUS			CHEK2			40	40
0067186	1972-11-14	Breast Cancer	FEMALE	HerediGENE Hereditary Panel	pass	VUS			BRCA2, MSH2			39	47
0067000	1972-08-18	Breast Cancer	FEMALE	HerediGENE Hereditary Panel	pass	Negative						48	48
0067234	1965-09-26	Breast Cancer	FEMALE	HerediGENE Hereditary Panel	pass	VUS			MUTYH			52	54
0055819	1975-05-09	Breast Cancer	FEMALE	HerediGENE Hereditary Panel	pass	VUS			MEN1, RET			44	45
0067241	1967-08-20	Breast Cancer	FEMALE	HerediGENE Hereditary Panel	pass	VUS			FANCA			53	53
0067243	1981-12-12	Breast Cancer	FEMALE	HerediGENE Hereditary Panel	pass	VUS			POLE			39	38
0067250	1953-12-29	Ovarian Cancer	FEMALE	HerediGENE Hereditary Panel	pass	Negative						53	66
0067274	1978-04-10	Breast Cancer	FEMALE	HerediGENE Hereditary Panel	pass	VUS			MRE11			42	42
0067276		Breast Cancer	FEMALE	HerediGENE Hereditary Panel	pass	VUS			BRIP1, CDH1			61
0067292	1970-05-22	Breast Cancer	FEMALE	HerediGENE Hereditary Panel	pass	VUS			FANCA, NBN, VHL			50	50
0001122	1955-11-19	Breast Cancer	FEMALE	HerediGENE Hereditary Panel	pass	VUS			APC, FANCM, NBN			55	64
0067295	1963-10-08	Breast Cancer	FEMALE	HerediGENE Hereditary Panel	pass	Positive (Pathogenic)		PALB2				56	56
0067305	1979-06-28	Breast Cancer	FEMALE	HerediGENE Hereditary Panel	pass	Negative						41	41
0067313	1956-02-07	Breast Cancer	FEMALE	HerediGENE Hereditary Panel	pass	Negative						64	64
0067314	1988-07-14	Breast Cancer	FEMALE	HerediGENE Hereditary Panel	pass	VUS			ATM, FANCA			28	32
0066254	1975-03-15	Breast Cancer	FEMALE	HerediGENE Hereditary Panel	pass	Negative						45	45
0067036	1976-07-20	Breast Cancer	FEMALE	HerediGENE Hereditary Panel	pass	Negative						41	44
0067365		Ovarian Cancer	FEMALE	HerediGENE Hereditary Panel	pass	VUS			FANCM			68
0067205	1973-05-18	Breast Cancer	FEMALE	HerediGENE Hereditary Panel	pass	VUS			FANCA			47	47
0067384	1952-02-27	Breast Cancer	FEMALE	HerediGENE Hereditary Panel	pass	Negative						68	68
0067385	1964-09-02	Breast Cancer	FEMALE	HerediGENE Hereditary Panel	pass	Negative						26	56
0067389	1973-08-10	Breast Cancer	FEMALE	HerediGENE Hereditary Panel	pass	VUS			CDK4, RAD51D			47	47
0067390	1977-10-10	Breast Cancer	FEMALE	HerediGENE Hereditary Panel	pass	Positive (Pathogenic)	RAD50		ATM, FANCM			42	42
0067411		Breast Cancer	FEMALE	HerediGENE Hereditary Panel	pass	Negative						46
0067426	1969-09-29	Breast Cancer	FEMALE	HerediGENE Hereditary Panel	pass	Negative						50	50
0067443	1974-10-21	Breast Cancer	FEMALE	HerediGENE Hereditary Panel	pass	VUS			FANCA, FANCA, FANCM			40	45
0067467	1977-01-08	Breast Cancer	FEMALE	HerediGENE Hereditary Panel	pass	Negative						43	43
0067468	1952-04-13	Ovarian Cancer	FEMALE	HerediGENE Hereditary Panel	pass	Negative						48	68
0067492	1951-11-23	Ovarian Cancer	FEMALE	HerediGENE Hereditary Panel	pass	VUS			FANCA, POLD1			69	68
0067494	1985-11-01	Ovarian/Fallopian Tube Cancer	FEMALE	HerediGENE Hereditary Panel	pass	Positive (Pathogenic)	BRCA1			BRCA1		35	34
0067397		Ovarian Cancer	FEMALE	HerediGENE Hereditary Panel	pass	Negative						55
0067541	1968-04-03	Breast Cancer	FEMALE	HerediGENE Hereditary Panel	pass	VUS			APC			38	52
0066979	1985-02-07	Breast Cancer	FEMALE	HerediGENE Hereditary Panel	pass	Negative						35	35
0067579	1973-03-09	Breast Cancer	FEMALE	HerediGENE Hereditary Panel	pass	Positive (Pathogenic)	PALB2		FANCA			47	47
0067585	1963-10-10	Ovarian Cancer	FEMALE	HerediGENE Hereditary Panel	pass	Positive (Pathogenic)	MUTYH				MUTYH	57	56
0067434	1980-10-13	Breast Cancer	FEMALE	HerediGENE Hereditary Panel	pass	VUS			MRE11			40	39
0067613	1968-02-16	Ovarian Cancer	FEMALE	HerediGENE Hereditary Panel	pass	Negative						39	52
0067617	1956-02-23	Ovarian Cancer	FEMALE	HerediGENE Hereditary Panel	pass	Negative						63	64
0067628		Breast Cancer	FEMALE	HerediGENE Hereditary Panel	pass	Positive (Pathogenic)	BRCA1		APC			31
0058964	1962-11-14	Breast Cancer	FEMALE	HerediGENE Hereditary Panel	pass	VUS			APC, BARD1, BRCA1, NF1			57	57
0067632	1965-02-21	Breast Cancer	FEMALE	HerediGENE Hereditary Panel	pass	Negative						38	55
0067658	1938-02-04	Breast Cancer	FEMALE	HerediGENE Hereditary Panel	pass	Negative						74	82
0067691	1940-10-22	Breast Cancer	FEMALE	HerediGENE Hereditary Panel	pass	VUS			RET			79	79
0067705	1977-11-05	Breast Cancer	FEMALE	HerediGENE Hereditary Panel	pass	Positive (Pathogenic)	NBN					42	42
0067713	1967-08-08	Breast Cancer	FEMALE	HerediGENE Hereditary Panel	pass	Negative						52	53
0067715		Breast Cancer	FEMALE	HerediGENE Hereditary Panel	pass	VUS			NBN			40
0067716	1981-03-16	Breast Cancer	FEMALE	HerediGENE Hereditary Panel	pass	Positive (Likely Pathogenic)		MUTYH	SMAD4			29	39
0067719	1941-06-03	Breast Cancer	FEMALE	HerediGENE Hereditary Panel	pass	Negative						55	79
0067721	1973-02-15	Breast Cancer	FEMALE	HerediGENE Hereditary Panel	pass	Negative						47	47
0067741	1953-12-25	Ovarian Cancer	FEMALE	HerediGENE Hereditary Panel	pass	Negative						67	66
0067742		Ovarian Cancer	FEMALE	HerediGENE Hereditary Panel	pass	Positive (Likely Pathogenic)	NF1					63
0067747	1954-06-10	Breast Cancer	FEMALE	HerediGENE Hereditary Panel	pass	VUS			BRCA2			66	66
0066163		Breast Cancer	FEMALE	HerediGENE Hereditary Panel	pass	VUS			CHEK2			43
0067761	1948-03-11	Breast Cancer	FEMALE	HerediGENE Hereditary Panel	pass	VUS			MEN1			41	72
0067764	1938-08-27	Breast Cancer	FEMALE	HerediGENE Hereditary Panel	pass	Positive (Pathogenic)	BRCA1		MSH2, NBN, RAD50	BRCA1		82	82
0067785		Ovarian Cancer	FEMALE	HerediGENE Hereditary Panel	pass	VUS			ATM, BRCA2, RET			54
0067788		Breast Cancer	FEMALE	HerediGENE Hereditary Panel	pass	Negative						35
0067803		Breast Cancer	FEMALE	HerediGENE Hereditary Panel	pass	Negative						32
0067712	1964-01-05	Breast Cancer	FEMALE	HerediGENE Hereditary Panel	pass	Negative						40	56
0063246	1977-07-26	Breast Cancer	FEMALE	HerediGENE Hereditary Panel	pass	VUS			STK11			42	43
0061400	1977-01-09	Breast Cancer	FEMALE	HerediGENE Hereditary Panel	pass	VUS			FANCA, FANCM, NBN			42	43
0064092	1980-02-12	Breast Cancer	FEMALE	HerediGENE Hereditary Panel	pass	VUS			BARD1			40	40
0067814		Breast Cancer	FEMALE	HerediGENE Hereditary Panel	pass	Negative						63
0066705	1952-05-18	Breast Cancer	FEMALE	HerediGENE Hereditary Panel	pass	Positive (Pathogenic)	ATM					68	68
0063391	1984-10-17	Breast Cancer	FEMALE	HerediGENE Hereditary Panel	pass	Negative						35	35
0067838	1981-05-02	Breast Cancer	FEMALE	HerediGENE Hereditary Panel	pass	Positive (Pathogenic)	PALB2					39	39
0067871	1986-01-23	Breast Cancer	FEMALE	HerediGENE Hereditary Panel	pass	Negative						34	34
0067878	1969-12-20	Breast Cancer	FEMALE	HerediGENE Hereditary Panel	pass	VUS			RET			47	50
0030244	1978-06-24	Breast Cancer	FEMALE	HerediGENE Hereditary Panel	pass	Negative						37	42
0067882	1987-01-10	Breast Cancer	FEMALE	HerediGENE Hereditary Panel	pass	Negative						33	33
0063917	1970-12-17	Breast Cancer	FEMALE	HerediGENE Hereditary Panel	pass	VUS			RAD51D			48	49
0067898	1945-07-01	Breast Cancer	FEMALE	HerediGENE Hereditary Panel	pass	VUS			MSH2			71	75
0067938		Ovarian Cancer	FEMALE	HerediGENE Hereditary Panel	pass	Positive (Pathogenic)	BRCA1					44
0067939	1972-09-16	Breast Cancer	FEMALE	HerediGENE Hereditary Panel	pass	VUS			BRIP1, FANCA			47	48
0064385	1973-06-07	Breast Cancer	FEMALE	HerediGENE Hereditary Panel	pass	Negative						46	47
0067943	1957-05-17	Breast Cancer	FEMALE	HerediGENE Hereditary Panel	pass	Negative						53	63
0067946		Ovarian Cancer	FEMALE	HerediGENE Hereditary Panel	pass	Positive (Pathogenic)	MUTYH, RAD50				MUTYH	62
0067947	1973-01-13	Breast Cancer	FEMALE	HerediGENE Hereditary Panel	pass	VUS			MRE11, MRE11, NF1			47	47
0067953	1964-09-12	Breast Cancer	FEMALE	HerediGENE Hereditary Panel	pass	Positive (Pathogenic)	MUTYH				MUTYH	55	56
0064157	1975-09-30	Breast Cancer	FEMALE	HerediGENE Hereditary Panel	pass	VUS			PALB2			45	45
0067954	1943-06-02	Cervical Cancer	FEMALE	HerediGENE Hereditary Panel	pass	Negative						73	77
0066140	1976-08-08	Breast Cancer	FEMALE	HerediGENE Hereditary Panel	pass	Negative						43	44
0067956	1976-02-03	Breast Cancer	FEMALE	HerediGENE Hereditary Panel	pass	VUS						39	44
0067972	1966-02-05	Breast Cancer	FEMALE	HerediGENE Hereditary Panel	pass	Positive (Pathogenic)		BRCA1	MUTYH		MUTYH	54	54
0067973	1965-08-01	Breast Cancer	FEMALE	HerediGENE Hereditary Panel	pass	VUS			MUTYH			48	55
0067985	1953-02-12	Breast Cancer	FEMALE	HerediGENE Hereditary Panel	pass	VUS			BRCA2			62	67
0059456	1983-04-26	Breast Cancer	FEMALE	HerediGENE Hereditary Panel	pass	VUS			ATM			36	37
0068008	1973-05-25	Breast Cancer	FEMALE	HerediGENE Hereditary Panel	pass	VUS						46	47
0056970	1980-12-08	Breast Cancer	FEMALE	HerediGENE Hereditary Panel	pass	Positive (Pathogenic)	BRCA1		CDK4			38	39
0068018	1962-10-26	Ovarian Cancer	FEMALE	HerediGENE Hereditary Panel	pass	Positive (Pathogenic)	BRCA1		FANCA, MLH1			57	57
0068022	1971-11-09	Breast Cancer	FEMALE	HerediGENE Hereditary Panel	pass	Negative						45	48
0066497		Breast Cancer	FEMALE	HerediGENE Hereditary Panel	pass	VUS			CDK4, FANCA, NBN			37
0068027	1979-03-25	Breast Cancer	FEMALE	HerediGENE Hereditary Panel	pass	VUS			APC, MSH2, MUTYH, RET			39	41
0068056	1979-11-07	Breast Cancer	FEMALE	HerediGENE Hereditary Panel	pass	Positive (Pathogenic)	BRCA1					40	40
0068057	1965-11-09	Breast Cancer	FEMALE	HerediGENE Hereditary Panel	pass	VUS			FANCA, POLE			41	54
0068155		Breast Cancer	FEMALE	HerediGENE Hereditary Panel	pass	Negative						61
0068156	1984-09-04	Breast Cancer	FEMALE	HerediGENE Hereditary Panel	pass	Positive (Pathogenic)	RAD51C		NBN, POLD1			36	36
0067988	1982-11-18	Breast Cancer	FEMALE	HerediGENE Hereditary Panel	pass	VUS			PMS2			38	37
0068170	1975-02-16	Breast Cancer	FEMALE	HerediGENE Hereditary Panel	pass	VUS			STK11			45	45
0068175	1953-07-06	Breast Cancer	FEMALE	HerediGENE Hereditary Panel	pass	VUS			RAD51D			67	67
0068189	1944-12-13	Breast Cancer	FEMALE	HerediGENE Hereditary Panel	pass	VUS			PMS2			76	75
0068190		Breast Cancer	FEMALE	HerediGENE Hereditary Panel	pass	Negative						39
0068194	1976-08-14	Breast Cancer	FEMALE	HerediGENE Hereditary Panel	pass	Negative						41	44
0068204	1978-03-16	Breast Cancer	FEMALE	HerediGENE Hereditary Panel	pass	Positive (Pathogenic)	ATM		FANCM			41	42
0068261		Breast Cancer	FEMALE	HerediGENE Hereditary Panel	pass	Negative						56
0068269	1948-08-30	Breast Cancer	FEMALE	HerediGENE Hereditary Panel	pass	Negative						71	72
0068271		Breast Cancer	FEMALE	HerediGENE Hereditary Panel	pass	VUS			FANCA			44
0068284		Breast Cancer	FEMALE	HerediGENE Hereditary Panel	pass	Negative						43
0068289	1990-05-21	Breast Cancer	FEMALE	HerediGENE Hereditary Panel	pass	Positive (Pathogenic)	ATM, BRCA2		CDK4			27	30
0068290	1952-09-13	Ovarian Cancer	FEMALE	HerediGENE Hereditary Panel	pass	Negative						68	68
0068323	1955-12-29	Ovarian Cancer	FEMALE	HerediGENE Hereditary Panel	pass	Negative						65	64
0068325	1934-11-09	Breast Cancer	FEMALE	HerediGENE Hereditary Panel	pass	Positive (Pathogenic)	FANCA					79	85
0068326		Ovarian Cancer	FEMALE	HerediGENE Hereditary Panel	pass	Negative						67
0068329	1978-01-10	Breast Cancer	FEMALE	HerediGENE Hereditary Panel	pass	VUS			FANCM			42	42
0068340	1968-03-02	Breast Cancer	FEMALE	HerediGENE Hereditary Panel	pass	VUS			POLE			52	52
0068344	1980-10-02	Breast Cancer	FEMALE	HerediGENE Hereditary Panel	pass	Positive (Pathogenic)	BRCA2		MSH2			39	40
0068356		Breast Cancer	FEMALE	HerediGENE Hereditary Panel	pass	VUS			NBN			43
0068357	1979-11-30	Breast Cancer	FEMALE	HerediGENE Hereditary Panel	pass	Positive (Pathogenic)	BRCA1		APC			41	40
0068358		Breast Cancer	FEMALE	HerediGENE Hereditary Panel	pass	VUS			PALB2			61
0068359		Endometrial Cancer	FEMALE	HerediGENE Hereditary Panel	pass	VUS			RET			62
0068361	1965-12-21	Breast Cancer	FEMALE	HerediGENE Hereditary Panel	pass	Negative						54	54
0068368	1960-10-13	Breast Cancer	FEMALE	HerediGENE Hereditary Panel	pass	VUS			FANCM			48	60
0068385	1957-12-26	Breast Cancer	FEMALE	HerediGENE Hereditary Panel	pass	Negative						55	62
0068132	1968-08-16	Breast Cancer	FEMALE	HerediGENE Hereditary Panel	pass	VUS			MSH2, MSH6			52	52
0065256	1994-05-19	Breast Cancer	FEMALE	HerediGENE Hereditary Panel	pass	Negative						26	26
0068414		Breast Cancer	FEMALE	HerediGENE Hereditary Panel	pass	Negative						45
0068417		Breast Cancer	FEMALE	HerediGENE Hereditary Panel	pass	VUS			BRIP1, RAD50			49
0068422	1970-05-30	Breast Cancer	FEMALE	HerediGENE Hereditary Panel	pass	Negative						50	50
0068425	1981-01-03	Breast Cancer	FEMALE	HerediGENE Hereditary Panel	pass	VUS			ATM			39	39
0068436		Breast Cancer	FEMALE	HerediGENE Hereditary Panel	pass	Positive (Pathogenic)	RAD50					35
0068438	1973-08-13	Breast Cancer	FEMALE	HerediGENE Hereditary Panel	pass	VUS			ATM, BRCA1, BRCA2			44	47
0068445	1987-12-28	Breast Cancer	FEMALE	HerediGENE Hereditary Panel	pass	VUS			BRIP1, MRE11			33	32
0066003	1979-02-04	Breast Cancer	FEMALE	HerediGENE Hereditary Panel	pass	Negative						41	41
0068504	1979-05-20	Breast Cancer	FEMALE	HerediGENE Hereditary Panel	pass	Negative						41	41
0068482		Breast Cancer	FEMALE	HerediGENE Hereditary Panel	pass	Negative						39
0068515	1962-03-09	Breast Cancer	FEMALE	HerediGENE Hereditary Panel	pass	Negative						58	58
0068551	1986-01-06	Breast Cancer	FEMALE	HerediGENE Hereditary Panel	pass	VUS			ATM, FANCM			34	34
0068559	1968-12-01	Breast Cancer	FEMALE	HerediGENE Hereditary Panel	pass	Negative						51	51
0068567		Breast Cancer	FEMALE	HerediGENE Hereditary Panel	pass	Negative						39
0068568	1951-08-30	Breast Cancer	FEMALE	HerediGENE Hereditary Panel	pass	VUS			FANCA			69	69
0068569		Breast Cancer	FEMALE	HerediGENE Hereditary Panel	pass	VUS			BARD1, BRCA1			24
0068572	1969-03-16	Breast Cancer	FEMALE	HerediGENE Hereditary Panel	pass	VUS			FANCM			46	51
0067550	1954-10-18	Ovarian Cancer	FEMALE	HerediGENE Hereditary Panel	pass	VUS			MRE11			66	66
0068578		Breast Cancer	FEMALE	HerediGENE Hereditary Panel	pass	Positive (Likely Pathogenic)		ATM	NBN			35
0068582	1974-04-04	Breast Cancer	FEMALE	HerediGENE Hereditary Panel	pass	VUS			FANCM			46	46
0068585	1948-07-08	Ovarian Cancer	FEMALE	HerediGENE Hereditary Panel	pass	Negative						72	72
0066799	1979-03-21	Breast Cancer	FEMALE	HerediGENE Hereditary Panel	pass	VUS			APC, FANCA			41	41
0068605	1940-08-04	Ovarian Cancer	FEMALE	HerediGENE Hereditary Panel	pass	VUS			APC			80	80
0068609	1971-03-16	Ovarian Cancer	FEMALE	HerediGENE Hereditary Panel	pass	Negative						49	49
0068616	1977-07-20	Breast Cancer	FEMALE	HerediGENE Hereditary Panel	pass	VUS			FANCA			43	43
0068621		Ovarian Cancer	FEMALE	HerediGENE Hereditary Panel	pass	Negative						75
0068626	1952-10-12	Ovarian Cancer	FEMALE	HerediGENE Hereditary Panel	pass	Negative						68	68
0068629	1957-11-11	Breast Cancer	FEMALE	HerediGENE Hereditary Panel	pass	Negative						62	62
0068642	1964-06-15	Breast Cancer	FEMALE	HerediGENE Hereditary Panel	pass	Negative						56	56
0068649		Breast Cancer	FEMALE	HerediGENE Hereditary Panel	pass	VUS			FANCM			41
0068655	1982-11-10	Breast Cancer	FEMALE	HerediGENE Hereditary Panel	pass	Negative						37	37
0068656		Ovarian Cancer	FEMALE	HerediGENE Hereditary Panel	pass	Positive (Pathogenic)	BRCA2					54
0068672	1948-04-14	Ovarian Cancer	FEMALE	HerediGENE Hereditary Panel	pass	Negative						72	72
0068679	1976-12-01	Breast Cancer	FEMALE	HerediGENE Hereditary Panel	pass	Positive (Pathogenic)	BRCA1		ATM, CDKN2A, MRE11			44	43
0068688	1953-11-12	Breast Cancer	FEMALE	HerediGENE Hereditary Panel	pass	VUS			MRE11			67	66
0068704	1949-06-12	Ovarian Cancer	FEMALE	HerediGENE Hereditary Panel	pass	Negative						71	71
0068716	1963-08-31	Breast Cancer	FEMALE	HerediGENE Hereditary Panel	pass	VUS			FANCM			56	57
0068738		Breast Cancer	FEMALE	HerediGENE Hereditary Panel	pass	Negative						31
0068750	1967-05-16	Breast Cancer	FEMALE	HerediGENE Hereditary Panel	pass	Negative						53	53
0068755	1958-12-14	Breast Cancer	FEMALE	HerediGENE Hereditary Panel	pass	VUS			APC, RAD51D			59	61
0068786		Breast Cancer	FEMALE	HerediGENE Hereditary Panel	pass	Positive (Pathogenic)	RAD51C		CHEK2			35
0068787	1965-08-09	Breast Cancer	FEMALE	HerediGENE Hereditary Panel	pass	Positive (Pathogenic)	BRCA1		MUTYH			23	55
0068788	1959-07-27	Breast Cancer	FEMALE	HerediGENE Hereditary Panel	pass	VUS			NF1			61	61
0063268	1976-12-01	Breast Cancer	FEMALE	HerediGENE Hereditary Panel	pass	VUS			FANCA, FANCA, MRE11			43	43
0068798		Breast Cancer	FEMALE	HerediGENE Hereditary Panel	pass	Positive (Pathogenic)	MUTYH		FANCM			54
0068799	1974-08-06	Breast Cancer	FEMALE	HerediGENE Hereditary Panel	pass	Positive (Likely Pathogenic)		BRCA1				46	46
0067700	1977-04-12	Breast Cancer	FEMALE	HerediGENE Hereditary Panel	pass	Positive (Pathogenic)	NBN					43	43
0068808	1961-08-11	Breast Cancer	FEMALE	HerediGENE Hereditary Panel	pass	VUS			APC, BRCA2			57	59
0068811	1961-03-25	Breast Cancer	FEMALE	HerediGENE Hereditary Panel	pass	VUS			ATM, CHEK2			48	59
0068814	1956-10-15	Ovarian Cancer	FEMALE	HerediGENE Hereditary Panel	pass	Positive (Pathogenic)	TP53		EPCAM, FANCM, FANCM, RAD51C			62	64
0068815	1983-06-21	Breast Cancer	FEMALE	HerediGENE Hereditary Panel	pass	Negative						37	37
0068817	1968-07-15	Breast Cancer	FEMALE	HerediGENE Hereditary Panel	pass	VUS			FANCA			52	52
0068818	1961-11-12	Breast Cancer	FEMALE	HerediGENE Hereditary Panel	pass	Positive (Pathogenic)	BRCA1		NF1			40	58
0068824	1981-12-13	Breast Cancer	FEMALE	HerediGENE Hereditary Panel	pass	Negative						39	38
0068835		Ovarian Cancer	FEMALE	HerediGENE Hereditary Panel	pass	Positive (Pathogenic)	RAD51C		NBN			56
0068851	1990-01-01	Breast Cancer	FEMALE	HerediGENE Hereditary Panel	pass	VUS			APC, BRCA1, FANCA, RET			30	30
0068897	1975-01-30	Breast Cancer	FEMALE	HerediGENE Hereditary Panel	pass	Negative						45	45
0068907		Breast Cancer	FEMALE	HerediGENE Hereditary Panel	pass	Positive (Pathogenic)	BRCA1					49
0068919		Ovarian Cancer	FEMALE	HerediGENE Hereditary Panel	pass	Negative						70
0068932	1959-08-01	Breast Cancer	FEMALE	HerediGENE Hereditary Panel	pass	VUS			PALB2, PMS2			41	61
0068969		Breast Cancer	FEMALE	HerediGENE Hereditary Panel	pass	Positive (Pathogenic)	BRCA1					44
0068971	1977-01-23	Breast Cancer	FEMALE	HerediGENE Hereditary Panel	pass	VUS			PMS2, RAD50			44	43
0068978	1954-05-19	Breast Cancer	FEMALE	HerediGENE Hereditary Panel	pass	Negative						66	66
0069006		Ovarian Cancer	FEMALE	HerediGENE Hereditary Panel	pass	VUS			RAD50			52
0069015	1986-10-13	Breast Cancer	FEMALE	HerediGENE Hereditary Panel	pass	VUS			APC			34	34
0069017	1962-08-11	Breast Cancer	FEMALE	HerediGENE Hereditary Panel	pass	Negative						54	58
0069011		Breast Cancer	FEMALE	HerediGENE Hereditary Panel	pass	VUS			NF1			56
0069028		Breast Cancer	FEMALE	HerediGENE Hereditary Panel	pass	Negative						47
0069040	1968-11-01	Breast Cancer	FEMALE	HerediGENE Hereditary Panel	pass	Positive (Pathogenic)	CHEK2		FANCA			52	52
0069045	1979-07-16	Ovarian Cancer	FEMALE	HerediGENE Hereditary Panel	pass	Positive (Likely Pathogenic)		MUTYH				41	41
0069072	1978-08-06	Breast Cancer	FEMALE	HerediGENE Hereditary Panel	pass	Negative						33	42
0069076	1988-01-29	Breast Cancer	FEMALE	HerediGENE Hereditary Panel	pass	VUS			BRIP1			32	32
0069091	1985-06-06	Breast Cancer	FEMALE	HerediGENE Hereditary Panel	pass	VUS			FANCM			35	35
0069094	1981-02-20	Breast Cancer	FEMALE	HerediGENE Hereditary Panel	pass	VUS			POLE			36	39
0069111	1963-04-17	Breast Cancer	FEMALE	HerediGENE Hereditary Panel	pass	Positive (Pathogenic)	BRCA2					48	57
0069117	1992-12-16	Breast Cancer	FEMALE	HerediGENE Hereditary Panel	pass	Positive (Pathogenic)	BRCA2, CHEK2		MSH2, MUTYH			27	27
0069127	1971-09-01	Endometrial Cancer	FEMALE	HerediGENE Hereditary Panel	pass	Negative						43	49
0069130	1958-07-19	Breast Cancer	FEMALE	HerediGENE Hereditary Panel	pass	Negative						62	62
0069137	1982-08-18	Breast Cancer	FEMALE	HerediGENE Hereditary Panel	pass	Negative						38	38
0069140	1969-06-12	Ovarian Cancer	FEMALE	HerediGENE Hereditary Panel	pass	VUS			MRE11, PMS2			51	51
0068206	1973-03-19	Breast Cancer	FEMALE	HerediGENE Hereditary Panel	pass	VUS			ATM			47	47
0069161	1972-06-06	Breast Cancer	FEMALE	HerediGENE Hereditary Panel	pass	Negative						48	48
0069169	1978-01-27	Breast Cancer	FEMALE	HerediGENE Hereditary Panel	pass	VUS			CHEK2			42	42
0069171	1975-05-06	Breast Cancer	FEMALE	HerediGENE Hereditary Panel	pass	VUS			FANCA, MSH2			45	45
0069172	1971-03-30	Breast Cancer	FEMALE	HerediGENE Hereditary Panel	pass	VUS			BRIP1			49	49
0069187		Breast Cancer	FEMALE	HerediGENE Hereditary Panel	pass	Negative						46
0069212	1985-01-15	Breast Cancer	FEMALE	HerediGENE Hereditary Panel	pass	Negative						35	35
0069223	1959-11-10	Endometrial Cancer	FEMALE	HerediGENE Hereditary Panel	pass	VUS			MUTYH			46	61
0069237	1972-12-27	Breast Cancer	FEMALE	HerediGENE Hereditary Panel	pass	VUS			ATM			46	47
0069254	1950-11-23	Uterine Cancer	FEMALE	HerediGENE Hereditary Panel	pass	VUS			MRE11			62	70
0069277	1976-08-04	Breast Cancer	FEMALE	HerediGENE Hereditary Panel	pass	VUS			POLD1			44	44
0069321		Breast Cancer	FEMALE	HerediGENE Hereditary Panel	pass	Negative						42
0069351	1975-01-25	Breast Cancer	FEMALE	HerediGENE Hereditary Panel	pass	VUS			BRCA1			45	45
0069353	1972-12-22	Breast Cancer	FEMALE	HerediGENE Hereditary Panel	pass	Positive (Pathogenic)	CHEK2					47	47
0069366	1968-07-30	Breast Cancer	FEMALE	HerediGENE Hereditary Panel	pass	Negative						52	52
0069376	1951-08-18	Breast Cancer	FEMALE	HerediGENE Hereditary Panel	pass	Negative						69	69
0069423	1970-09-28	Ovarian Cancer	FEMALE	HerediGENE Hereditary Panel	pass	VUS			BRCA1, MSH2, RET			50	50
0069434	1973-07-28	Breast Cancer	FEMALE	HerediGENE Hereditary Panel	pass	VUS			NF1, RAD50			47	47
0069440		Breast Cancer	FEMALE	HerediGENE Hereditary Panel	pass	VUS			MRE11			38
0069464	1986-03-24	Breast Cancer	FEMALE	HerediGENE Hereditary Panel	pass	Negative						33	34
0069471	1946-03-31	Breast Cancer	FEMALE	HerediGENE Hereditary Panel	pass	VUS			MEN1			60	74
0069472	1964-03-11	Breast Cancer	FEMALE	HerediGENE Hereditary Panel	pass	Positive (Pathogenic)	FANCM					55	56
0069473	1961-05-12	Ovarian Cancer	FEMALE	HerediGENE Hereditary Panel	pass	VUS			BRIP1			59	59
0069478	1977-06-22	Breast Cancer	FEMALE	HerediGENE Hereditary Panel	pass	VUS			NBN			43	43
0069480	1973-04-30	Breast Cancer	FEMALE	HerediGENE Hereditary Panel	pass	Positive (Pathogenic)	BRCA2		NBN			47	47
0069502	1976-11-11	Breast Cancer	FEMALE	HerediGENE Hereditary Panel	pass	VUS			APC			23	44
0069267	1975-06-22	Breast Cancer	FEMALE	HerediGENE Hereditary Panel	pass	VUS			BRCA2, CHEK2, PALB2, PTEN			45	45
0015590	1966-12-07	Breast Cancer	FEMALE	HerediGENE Hereditary Panel	pass	Positive (Pathogenic)	FANCA		BMPR1A, CHEK2, MRE11			47	53
0069521		Breast Cancer	FEMALE	HerediGENE Hereditary Panel	pass	VUS			ATM			52
0069522		Endometrial Cancer	FEMALE	HerediGENE Hereditary Panel	pass	Positive (Pathogenic)	MLH1					46
0069583		Ovarian Cancer	FEMALE	HerediGENE Hereditary Panel	pass	VUS			MRE11			70
0069587	1960-09-08	Breast Cancer	FEMALE	HerediGENE Hereditary Panel	pass	Negative						60	60
0068878	1954-02-06	Breast Cancer	FEMALE	HerediGENE Hereditary Panel	pass	VUS			BRIP1			66	66
0069596	1942-03-30	Breast Cancer	FEMALE	HerediGENE Hereditary Panel	pass	Negative						78	78
0069594	1972-04-06	Ovarian Cancer	FEMALE	HerediGENE Hereditary Panel	pass	Negative						48	48
0069627	1981-02-17	Breast Cancer	FEMALE	HerediGENE Hereditary Panel	pass	Negative						39	39
0069629	1980-01-22	Breast Cancer	FEMALE	HerediGENE Hereditary Panel	pass	Negative						39	40
0044575	1979-04-24	Breast Cancer	FEMALE	HerediGENE Hereditary Panel	pass	Positive (Likely Pathogenic)		CHEK2	APC, BRCA2, CDKN2A			38	41
0069660	1969-05-27	Breast Cancer	FEMALE	HerediGENE Hereditary Panel	pass	VUS			CDKN2A, CHEK2, FANCM			51	51
0069663		Ovarian Cancer	FEMALE	HerediGENE Hereditary Panel	pass	VUS			ATM			52
0069668	1991-10-15	Breast Cancer	FEMALE	HerediGENE Hereditary Panel	pass	Negative						29	29
0069673	1980-09-10	Breast Cancer	FEMALE	HerediGENE Hereditary Panel	pass	VUS			ATM, BRCA2, FANCA, FANCM, PMS2			40	40
0069674	1935-05-10	Breast Cancer	FEMALE	HerediGENE Hereditary Panel	pass	Negative						85	85
0069675		Breast Cancer	FEMALE	HerediGENE Hereditary Panel	pass	Negative						41
0069677	1950-02-16	Ovarian Cancer	FEMALE	HerediGENE Hereditary Panel	pass	Negative						70	70
0069678		Breast Cancer	FEMALE	HerediGENE Hereditary Panel	pass	VUS			ATM, PMS2			38
0069714	1979-06-09	Breast Cancer	FEMALE	HerediGENE Hereditary Panel	pass	VUS			BRCA2			40	41
0069698	1976-03-13	Breast Cancer	FEMALE	HerediGENE Hereditary Panel	pass	Negative						39	44
0051510	1979-09-19	Breast Cancer	FEMALE	HerediGENE Hereditary Panel	pass	Positive (Pathogenic)	CHEK2		MRE11			39	41
0069761	1981-05-27	Breast Cancer	FEMALE	HerediGENE Hereditary Panel	pass	Negative						44	39
0067238	1957-01-25	Endometrial Cancer	FEMALE	HerediGENE Hereditary Panel	pass	Negative						63	63
0069793	1987-08-03	Breast Cancer	FEMALE	HerediGENE Hereditary Panel	pass	VUS			FANCA, MUTYH			33	33
0069820	1966-05-11	Breast Cancer	FEMALE	HerediGENE Hereditary Panel	pass	Positive (Pathogenic)	CHEK2					54	54
0069830		Breast Cancer	FEMALE	HerediGENE Hereditary Panel	pass	VUS			PMS2			53
0067490	1953-06-29	Breast Cancer	FEMALE	HerediGENE Hereditary Panel	pass	Negative						67	67
0069832		Ovarian Cancer	FEMALE	HerediGENE Hereditary Panel	pass	Negative						60
0069837	1977-05-21	Breast Cancer	FEMALE	HerediGENE Hereditary Panel	pass	Negative						43	43
0069850		Breast Cancer	FEMALE	HerediGENE Hereditary Panel	pass	Negative						41
0043187	1955-04-20	Breast Cancer	FEMALE	HerediGENE Hereditary Panel	pass	Positive (Pathogenic)	RAD51D					40	65
0067137	1985-03-26	Breast Cancer	FEMALE	HerediGENE Hereditary Panel	pass	VUS			ATM, FANCA			35	35
0069980	1984-06-30	Breast Cancer	FEMALE	HerediGENE Hereditary Panel	pass	VUS			BRCA2			36	36
0068708	1986-01-20	Breast Cancer	FEMALE	HerediGENE Hereditary Panel	pass	Negative						34	34
0069982	1978-03-18	Breast Cancer	FEMALE	HerediGENE Hereditary Panel	pass	Positive (Pathogenic)	BRCA1					42	42
0070046	1986-06-09	Breast Cancer	FEMALE	HerediGENE Hereditary Panel	pass	Negative						34	34
0070048		Breast Cancer	FEMALE	HerediGENE Hereditary Panel	pass	Negative						62
0070049	1984-10-01	Breast Cancer	FEMALE	HerediGENE Hereditary Panel	pass	Negative						36	36
0070051	1976-11-06	Breast Cancer	FEMALE	HerediGENE Hereditary Panel	pass	VUS			ATM, PMS2			38	44
0070052	1969-02-10	Breast Cancer	FEMALE	HerediGENE Hereditary Panel	pass	Negative						51	51
0070061	1950-09-07	Ovarian Cancer	FEMALE	HerediGENE Hereditary Panel	pass	Negative						70	70
0070069	1968-06-06	Breast Cancer	FEMALE	HerediGENE Hereditary Panel	pass	Negative						49	52
0070104		Breast Cancer	FEMALE	HerediGENE Hereditary Panel	pass	Positive (Pathogenic)	RAD51C		NBN, TP53			38
0070105	1966-09-04	Breast Cancer	FEMALE	HerediGENE Hereditary Panel	pass	Negative						54	54
0070113	1984-05-17	Breast Cancer	FEMALE	HerediGENE Hereditary Panel	pass	VUS			FANCA			36	36
0070207		Endometrial Cancer	FEMALE	HerediGENE Hereditary Panel	pass	VUS			FANCM			51
0070222	1944-11-30	Ovarian Cancer	FEMALE	HerediGENE Hereditary Panel	pass	VUS			FANCM			76	76
0070227	1982-01-30	Breast Cancer	FEMALE	HerediGENE Hereditary Panel	pass	Positive (Pathogenic)	ATM		MRE11			37	38
0070228	1956-03-14	Breast Cancer	FEMALE	HerediGENE Hereditary Panel	pass	Negative						65	64
0070267	1982-10-28	Breast Cancer	FEMALE	HerediGENE Hereditary Panel	pass	VUS			APC, FANCM, MUTYH			38	38
0070275	1975-01-20	Breast Cancer	FEMALE	HerediGENE Hereditary Panel	pass	Positive (Pathogenic)	RAD50		RAD50			43	45
0069349	1956-12-19	Breast Cancer	FEMALE	HerediGENE Hereditary Panel	pass	Negative						64	64
0070298	1957-04-25	Breast Cancer	FEMALE	HerediGENE Hereditary Panel	pass	Negative						46	63
0070307	1984-06-16	Breast Cancer	FEMALE	HerediGENE Hereditary Panel	pass	Positive (Pathogenic)	BRCA1		APC			36	36
0070308	1978-04-14	Breast Cancer	FEMALE	HerediGENE Hereditary Panel	pass	Negative						42	42
0070337	1977-04-05	Breast Cancer	FEMALE	HerediGENE Hereditary Panel	pass	Positive (Pathogenic)	CHEK2		TP53			43	43
0070429	1981-10-04	Breast Cancer	FEMALE	HerediGENE Hereditary Panel	pass	Negative						39	39
0070447	1987-07-23	Breast Cancer	FEMALE	HerediGENE Hereditary Panel	pass	VUS			BRIP1			33	33
0070205	1981-08-19	Breast Cancer	FEMALE	HerediGENE Hereditary Panel	pass	Negative						39	39
0063863	1963-08-08	Breast Cancer	FEMALE	HerediGENE Hereditary Panel	pass	Positive (Pathogenic)	PALB2		CDH1, FANCM			57	57
0069852		Breast Cancer	FEMALE	HerediGENE Hereditary Panel	pass	Positive (Pathogenic)	BRCA2		FANCA, PMS2			45
0070465	1968-10-18	Ovarian Cancer	FEMALE	HerediGENE Hereditary Panel	pass	Positive (Pathogenic)	BRCA1		FANCA			49	52
0049553	1979-11-07	Breast Cancer	FEMALE	HerediGENE Hereditary Panel	pass	VUS			MSH2			38	41
0052440	1979-04-16	Breast Cancer	FEMALE	HerediGENE Hereditary Panel	pass	Positive (Pathogenic)	NBN, PALB2					38	41
0070492	1949-07-02	Breast Cancer	FEMALE	HerediGENE Hereditary Panel	pass	Negative						41	71
0070395	1977-06-21	Breast Cancer	FEMALE	HerediGENE Hereditary Panel	pass	VUS			FANCA			43	43
0070496	1973-04-29	Breast Cancer	FEMALE	HerediGENE Hereditary Panel	pass	VUS			APC, PMS2			45	47
0070497	1981-04-24	Breast Cancer	FEMALE	HerediGENE Hereditary Panel	pass	Positive (Pathogenic)	CHEK2					39	39
0070499	1988-07-03	Breast Cancer	FEMALE	HerediGENE Hereditary Panel	pass	Negative						30	32
0070503		Breast Cancer	FEMALE	HerediGENE Hereditary Panel	pass	Negative						49
0070512	1983-03-19	Breast Cancer	FEMALE	HerediGENE Hereditary Panel	pass	VUS			FANCA, PALB2, RAD51C			37	37
0070510		Ovarian Cancer	FEMALE	HerediGENE Hereditary Panel	pass	VUS			RAD51C			72
0070513	1986-01-16	Breast Cancer	FEMALE	HerediGENE Hereditary Panel	pass	Negative						34	34
0069732	1973-06-04	Breast Cancer	FEMALE	HerediGENE Hereditary Panel	pass	VUS			BRCA2, RAD50			47	47
0070506	1956-08-28	Breast Cancer	FEMALE	HerediGENE Hereditary Panel	pass	Negative						43	64
0070536	1981-04-03	Breast Cancer	FEMALE	HerediGENE Hereditary Panel	pass	VUS			ATM, MRE11			39	39
0070572	1989-09-11	Breast Cancer	FEMALE	HerediGENE Hereditary Panel	pass	Negative						31	31
0070490	1972-12-04	Breast Cancer	FEMALE	HerediGENE Hereditary Panel	pass	Negative						48	48
0070587	1984-10-19	Breast Cancer	FEMALE	HerediGENE Hereditary Panel	pass	Negative						36	36
0070589	1978-04-27	Breast Cancer	FEMALE	HerediGENE Hereditary Panel	pass	Negative						39	42
0070520	1977-06-30	Breast Cancer	FEMALE	HerediGENE Hereditary Panel	pass	VUS			FANCA			43	43
0070617		Breast Cancer	FEMALE	HerediGENE Hereditary Panel	pass	Positive (Pathogenic)	PALB2					37
0070501	1937-01-22	Ovarian Cancer	FEMALE	HerediGENE Hereditary Panel	pass	Negative						77	83
0070641		Breast Cancer	FEMALE	HerediGENE Hereditary Panel	pass	Negative						46
0070661	1972-10-04	Breast Cancer	FEMALE	HerediGENE Hereditary Panel	pass	VUS			RAD50			47	48
0070671	1972-04-08	Breast Cancer	FEMALE	HerediGENE Hereditary Panel	pass	Negative						48	48
0070720	1990-04-20	Ovarian Cancer	FEMALE	HerediGENE Hereditary Panel	pass	Negative						29	30
0070727		Breast Cancer	FEMALE	HerediGENE Hereditary Panel	pass	Positive (Pathogenic)	BRCA1		MLH1			52
0070729	1950-03-29	Breast Cancer	FEMALE	HerediGENE Hereditary Panel	pass	Negative						70	70
0070732		Breast Cancer	FEMALE	HerediGENE Hereditary Panel	pass	Positive (Pathogenic)	BRCA1		APC, PALB2			37
0070783	1971-04-15	Breast Cancer	FEMALE	HerediGENE Hereditary Panel	pass	Negative						45	49
0070799	1987-01-23	Breast Cancer	FEMALE	HerediGENE Hereditary Panel	pass	Negative						33	33
0070806	1954-04-30	Breast Cancer	FEMALE	HerediGENE Hereditary Panel	pass	Negative						62	66
0070815	1969-01-18	Breast Cancer	FEMALE	HerediGENE Hereditary Panel	pass	VUS			MLH1			49	52
0070828	1969-06-01	Breast Cancer	FEMALE	HerediGENE Hereditary Panel	pass	Positive (Pathogenic)	CDKN2A		FANCA, TP53			51	51
0070835	1985-11-18	Breast Cancer	FEMALE	HerediGENE Hereditary Panel	pass	VUS			ATM, BRCA2			32	35
0069159	1967-05-24	Breast Cancer	FEMALE	HerediGENE Hereditary Panel	pass	VUS			PMS2			53	53
0070844	1981-02-05	Breast Cancer	FEMALE	HerediGENE Hereditary Panel	pass	Positive (Pathogenic)	BRCA1					28	39
0070857	1971-05-17	Breast Cancer	FEMALE	HerediGENE Hereditary Panel	pass	Negative						48	49
0070858	1972-04-03	Breast Cancer	FEMALE	HerediGENE Hereditary Panel	pass	VUS			APC, RET			48	48
0070869	1976-10-07	Breast Cancer	FEMALE	HerediGENE Hereditary Panel	pass	Negative						44	44
0070913	1983-03-01	Breast Cancer	FEMALE	HerediGENE Hereditary Panel	pass	Negative						38	37
0070940		Breast Cancer	FEMALE	HerediGENE Hereditary Panel	pass	Positive (Pathogenic)	PALB2					41
0070960		Breast Cancer	FEMALE	HerediGENE Hereditary Panel	pass	VUS			ATM			40
0070965		Breast Cancer	FEMALE	HerediGENE Hereditary Panel	pass	Negative						34
0070989		Breast Cancer	FEMALE	HerediGENE Hereditary Panel	pass	Negative						37
0070994	1973-02-25	Breast Cancer	FEMALE	HerediGENE Hereditary Panel	pass	Negative						47	47
0071002	1944-03-20	Ovarian Cancer	FEMALE	HerediGENE Hereditary Panel	pass	Negative						75	76
0071010		Breast Cancer	FEMALE	HerediGENE Hereditary Panel	pass	Negative						40
0071035	1974-01-30	Breast Cancer	FEMALE	HerediGENE Hereditary Panel	pass	VUS			BRCA1			46	46
0071043	1964-04-08	Breast Cancer	FEMALE	HerediGENE Hereditary Panel	pass	Negative						45	56
0071064	1964-07-10	Breast Cancer	FEMALE	HerediGENE Hereditary Panel	pass	Positive (Pathogenic)	BRCA2		STK11			56	56
0042019	1976-01-07	Breast Cancer	FEMALE	HerediGENE Hereditary Panel	pass	Positive (Pathogenic)	BRCA2					36	45
0071088	1951-03-07	Ovarian Cancer	FEMALE	HerediGENE Hereditary Panel	pass	Negative						69	69
0071104	1980-04-25	Breast Cancer	FEMALE	HerediGENE Hereditary Panel	pass	Positive (Pathogenic)	NBN		BARD1, POLE, RAD51D			40	40
0071105	1974-12-15	Breast Cancer	FEMALE	HerediGENE Hereditary Panel	pass	Positive (Pathogenic)	FANCM					45	46
0071109	1989-01-02	Breast Cancer	FEMALE	HerediGENE Hereditary Panel	pass	VUS			PMS2, POLD1, RAD50			32	32
0012540	1975-05-18	Breast Cancer	FEMALE	HerediGENE Hereditary Panel	pass	VUS			ATM, NF1			38	45
0071156	1976-04-05	Breast Cancer	FEMALE	HerediGENE Hereditary Panel	pass	Positive (Pathogenic)	CHEK2					42	44
0071157	1971-08-28	Breast Cancer	FEMALE	HerediGENE Hereditary Panel	pass	Negative						49	49
0071166	1938-01-17	Ovarian Cancer	FEMALE	HerediGENE Hereditary Panel	pass	Positive (Pathogenic)	BRCA1			BRCA1		67	83
0071171	1985-12-31	Breast Cancer	FEMALE	HerediGENE Hereditary Panel	pass	Negative						35	35
0071183	1980-05-09	Breast Cancer	FEMALE	HerediGENE Hereditary Panel	pass	Positive (Pathogenic)	BRCA2		NF1			41	40
0071192	1986-06-28	Breast Cancer	FEMALE	HerediGENE Hereditary Panel	pass	VUS			CDKN2A, MSH2			40	34
0071209	1962-02-18	Breast Cancer	FEMALE	HerediGENE Hereditary Panel	pass	Positive (Pathogenic)	NTHL1		POLE		NTHL1	46	58
0071218		Breast Cancer	FEMALE	HerediGENE Hereditary Panel	pass	Negative						74
0051665	1973-08-06	Breast Cancer	FEMALE	HerediGENE Hereditary Panel	pass	Positive (Pathogenic)	BRCA2					45	47
0071383		Breast Cancer	FEMALE	HerediGENE Hereditary Panel	pass	Positive (Pathogenic)	BRCA1					44
0071416	1978-04-23	Breast Cancer	FEMALE	HerediGENE Hereditary Panel	pass	Positive (Pathogenic)	PALB2					42	42
0071484		Breast Cancer	FEMALE	HerediGENE Hereditary Panel	pass	Positive (Likely Pathogenic)						49
0071501		Breast Cancer	FEMALE	HerediGENE Hereditary Panel	pass	Negative						36
0071325	1976-07-25	Breast Cancer	FEMALE	HerediGENE Hereditary Panel	pass	Negative						48	44
0071513	1968-01-05	Ovarian Cancer	FEMALE	HerediGENE Hereditary Panel	pass	VUS			BRIP1			52	53
0071514		Breast Cancer	FEMALE	HerediGENE Hereditary Panel	pass	Negative						36
0071518	1958-09-17	Breast Cancer	FEMALE	HerediGENE Hereditary Panel	pass	Negative						56	62
0071521		Breast Cancer	FEMALE	HerediGENE Hereditary Panel	pass	VUS			MSH6, POLE, POLE			36
0071529		Breast Cancer	FEMALE	HerediGENE Hereditary Panel	pass	Positive (Pathogenic)	BRCA1					35
0071498	1968-06-15	Breast Cancer	FEMALE	HerediGENE Hereditary Panel	pass	Negative						52	52
0071542		Breast Cancer	FEMALE	HerediGENE Hereditary Panel	pass	Positive (Pathogenic)	BRCA2		APC, ATM, RET			31
0071515	1963-08-11	Breast Cancer	FEMALE	HerediGENE Hereditary Panel	pass	Positive (Pathogenic)	BRCA2		MSH2			52	57
0071573		Breast Cancer	FEMALE	HerediGENE Hereditary Panel	pass	Negative						50
0071583		Breast Cancer	FEMALE	HerediGENE Hereditary Panel	pass	Negative						38
0071589	1972-11-10	Breast Cancer	FEMALE	HerediGENE Hereditary Panel	pass	VUS			FANCA			47	48
0071451	1981-04-18	Breast Cancer	FEMALE	HerediGENE Hereditary Panel	pass	VUS			MUTYH			39	39
0071614	1983-07-10	Breast Cancer	FEMALE	HerediGENE Hereditary Panel	pass	VUS			MEN1			36	37
0071639	1973-07-18	Breast Cancer	FEMALE	HerediGENE Hereditary Panel	pass	VUS			BRCA1, RAD51D			47	47
0071554	1979-06-29	Breast Cancer	FEMALE	HerediGENE Hereditary Panel	pass	Negative						41	41
0071653	1970-03-02	Breast Cancer	FEMALE	HerediGENE Hereditary Panel	pass	VUS			FANCA, FANCM			50	50
0071654	1982-02-24	Breast Cancer	FEMALE	HerediGENE Hereditary Panel	pass	VUS			POLE			38	38
0071679	1963-09-22	Breast Cancer	FEMALE	HerediGENE Hereditary Panel	pass	Positive (Pathogenic)	BRCA1					57	57
0071605	1970-01-31	Breast Cancer	FEMALE	HerediGENE Hereditary Panel	pass	Negative						50	51
0071693	1971-07-22	Breast Cancer	FEMALE	HerediGENE Hereditary Panel	pass	Positive (Pathogenic)	BRCA1					49	49
0071702	1969-05-01	Ovarian Cancer	FEMALE	HerediGENE Hereditary Panel	pass	Negative						51	51
0071709	1962-02-11	Breast Cancer	FEMALE	HerediGENE Hereditary Panel	pass	VUS			ATM, CDH1			50	59
0071717	1989-04-05	Breast Cancer	FEMALE	HerediGENE Hereditary Panel	pass	Positive (Likely Pathogenic)		RAD50	FANCA			31	31
0071718	1986-03-30	Breast Cancer	FEMALE	HerediGENE Hereditary Panel	pass	VUS			MEN1			34	34
0071767	1957-09-24	Breast Cancer	FEMALE	HerediGENE Hereditary Panel	pass	Positive (Pathogenic)	BRCA1, RAD51C			BRCA1		41	63
0058756	1990-03-20	Breast Cancer	FEMALE	HerediGENE Hereditary Panel	pass	Negative						29	30
0048000	1977-11-22	Breast Cancer	FEMALE	HerediGENE Hereditary Panel	pass	VUS			FANCM			41	43
0066910	1980-03-05	Breast Cancer	FEMALE	HerediGENE Hereditary Panel	pass	Negative						40	40
0071871	1946-07-27	Ovarian Cancer	FEMALE	HerediGENE Hereditary Panel	pass	Negative						69	74
0071873	1952-12-06	Breast Cancer	FEMALE	HerediGENE Hereditary Panel	pass	VUS			BRCA2, FANCM, RET			68	68
0071887	1988-01-16	Breast Cancer	FEMALE	HerediGENE Hereditary Panel	pass	VUS			MEN1			32	33
0071904	1989-05-24	Breast Cancer	FEMALE	HerediGENE Hereditary Panel	pass	Positive (Pathogenic)	BRCA1					30	31
0071905	1979-12-17	Breast Cancer	FEMALE	HerediGENE Hereditary Panel	pass	Positive (Pathogenic)	BRCA1		CDK4			39	41
0071045	1979-07-16	Breast Cancer	FEMALE	HerediGENE Hereditary Panel	pass	VUS			PALB2			42	41
0071921	1978-02-04	Breast Cancer	FEMALE	HerediGENE Hereditary Panel	pass	Negative						42	43
0071925	1969-07-21	Breast Cancer	FEMALE	HerediGENE Hereditary Panel	pass	Positive (Likely Pathogenic)		FANCM				50	51
0071926	1969-01-11	Ovarian Cancer	FEMALE	HerediGENE Hereditary Panel	pass	Negative						52	52
0071936	1985-03-20	Breast Cancer	FEMALE	HerediGENE Hereditary Panel	pass	VUS			ATM, FANCA			35	35
0071960	1969-05-16	Breast Cancer	FEMALE	HerediGENE Hereditary Panel	pass	VUS			MRE11			49	51
0071964	1985-04-12	Breast Cancer	FEMALE	HerediGENE Hereditary Panel	pass	Negative						35	35
0071968	1971-03-02	Breast Cancer	FEMALE	HerediGENE Hereditary Panel	pass	VUS			RAD50			49	49
0071987		Breast Cancer	FEMALE	HerediGENE Hereditary Panel	pass	VUS			FANCA			51
0071998	1983-02-24	Breast Cancer	FEMALE	HerediGENE Hereditary Panel	pass	Negative						38	38
0071999	1953-03-03	Breast Cancer	FEMALE	HerediGENE Hereditary Panel	pass	Negative						59	67
0072001	1979-05-02	Breast Cancer	FEMALE	HerediGENE Hereditary Panel	pass	VUS			NBN			41	41
0055054	1952-12-07	Breast Cancer	FEMALE	HerediGENE Hereditary Panel	pass	VUS			BRCA2, MEN1			67	68
0061856	1968-04-17	Ovarian Cancer	FEMALE	HerediGENE Hereditary Panel	pass	VUS			ATM			51	52
0071835	1977-08-03	Breast Cancer	FEMALE	HerediGENE Hereditary Panel	pass	Negative						43	43
0072044		Ovarian Cancer	FEMALE	HerediGENE Hereditary Panel	pass	Positive (Pathogenic)	BRCA1		CDK4, MRE11			54
0072064		Breast Cancer	FEMALE	HerediGENE Hereditary Panel	pass	VUS			BARD1			40
0072027	1975-08-11	Breast Cancer	FEMALE	HerediGENE Hereditary Panel	pass	Positive (Pathogenic)	BRCA2		APC, CDH1, MRE11, MRE11			45	45
0072067	1967-05-04	Ovarian Cancer	FEMALE	HerediGENE Hereditary Panel	pass	Negative						54	53
0072070	1974-03-15	Ovarian Cancer	FEMALE	HerediGENE Hereditary Panel	pass	Negative						44	46
0072097	1978-08-04	Breast Cancer	FEMALE	HerediGENE Hereditary Panel	pass	VUS			ATM, MEN1, RAD50			43	42
0072257	1968-02-15	Breast Cancer	FEMALE	HerediGENE Hereditary Panel	pass	VUS			MRE11, MSH6, RAD50			43	53
0072270	1956-07-25	Breast Cancer	FEMALE	HerediGENE Hereditary Panel	pass	Positive (Pathogenic)	BRCA1					56	64
0069430		Breast Cancer	FEMALE	HerediGENE Hereditary Panel	pass	Positive (Likely Pathogenic)		ATM				58
0071913	1966-03-05	Breast Cancer	FEMALE	HerediGENE Hereditary Panel	pass	VUS			BRIP1			55	55
0072291	1979-06-28	Breast Cancer	FEMALE	HerediGENE Hereditary Panel	pass	Negative						41	41
0072293	1952-08-18	Endometrial Cancer	FEMALE	HerediGENE Hereditary Panel	pass	VUS			BARD1			68	68
0072298	1972-03-10	Breast Cancer	FEMALE	HerediGENE Hereditary Panel	pass	VUS			EPCAM			33	49
0072321	1970-11-19	Breast Cancer	FEMALE	HerediGENE Hereditary Panel	pass	Positive (Pathogenic)	CHEK2					50	50
0072322	1974-04-19	Ovarian Cancer	FEMALE	HerediGENE Hereditary Panel	pass	Positive (Pathogenic)	BRCA1					47	46
0072328	1977-10-16	Breast Cancer	FEMALE	HerediGENE Hereditary Panel	pass	Positive (Pathogenic)	PALB2		MUTYH			43	43
0067191	1969-10-25	Breast Cancer	FEMALE	HerediGENE Hereditary Panel	pass	VUS			BRCA1, FANCM			45	51
0072332	1996-12-07	Breast Cancer	FEMALE	HerediGENE Hereditary Panel	pass	Positive (Pathogenic)	BRCA1		FANCA			25	24
0072334	1962-08-12	Ovarian Cancer	FEMALE	HerediGENE Hereditary Panel	pass	Negative						56	58
0072335	1980-10-31	Breast Cancer	FEMALE	HerediGENE Hereditary Panel	pass	Positive (Pathogenic)	BRCA1		BRCA2	BRCA1		41	40
0072336	1968-07-22	Breast Cancer	FEMALE	HerediGENE Hereditary Panel	pass	VUS			BRCA1, FANCM, MSH2			53	52
0072331	1965-03-22	Breast Cancer	FEMALE	HerediGENE Hereditary Panel	pass	VUS			RET			49	55
0072350	1948-07-03	Peritoneal Cancer	FEMALE	HerediGENE Hereditary Panel	pass	VUS			STK11			72	72
0072368	1984-11-12	Breast Cancer	FEMALE	HerediGENE Hereditary Panel	pass	VUS			MRE11			36	36
0071443	1972-04-18	Breast Cancer	FEMALE	HerediGENE Hereditary Panel	pass	Positive (Pathogenic)	BRCA2		MSH2, MSH2			49	48
0072396	1975-01-18	Breast Cancer	FEMALE	HerediGENE Hereditary Panel	pass	Negative						46	46
0072400	1986-04-28	Breast Cancer	FEMALE	HerediGENE Hereditary Panel	pass	Positive (Pathogenic)	BRCA1		FANCM	BRCA1		34	34
0072405	1964-10-14	Ovarian Cancer	FEMALE	HerediGENE Hereditary Panel	pass	Negative						56	56
0072411	1961-02-16	Ovarian Cancer	FEMALE	HerediGENE Hereditary Panel	pass	Negative						52	60
0072412	1980-08-28	Breast Cancer	FEMALE	HerediGENE Hereditary Panel	pass	VUS			ATM, NBN			41	40
0072567		Breast Cancer	FEMALE	HerediGENE Hereditary Panel	pass	VUS			FANCM			71
0072659	1971-11-15	Ovarian Cancer	FEMALE	HerediGENE Hereditary Panel	pass	Negative						47	49
0072663	1980-01-30	Breast Cancer	FEMALE	HerediGENE Hereditary Panel	pass	VUS			NF1			41	41
0072665	1976-10-27	Breast Cancer	FEMALE	HerediGENE Hereditary Panel	pass	Negative						45	44
0072678		Breast Cancer	FEMALE	HerediGENE Hereditary Panel	pass	VUS			MSH2			45
0072683	1992-11-26	Breast Cancer	FEMALE	HerediGENE Hereditary Panel	pass	VUS			MRE11, RAD51D			29	28
0072727		Breast Cancer	FEMALE	HerediGENE Hereditary Panel	pass	VUS			BARD1			60
0072729	1939-11-24	Breast Cancer	FEMALE	HerediGENE Hereditary Panel	pass	VUS			MLH1			51	81
0072731		Breast Cancer	FEMALE	HerediGENE Hereditary Panel	pass	VUS			MRE11, SMAD4			51
0072805	1962-01-29	Breast Cancer	FEMALE	HerediGENE Hereditary Panel	pass	Negative						50	59
0072878	1968-08-01	Breast Cancer	FEMALE	HerediGENE Hereditary Panel	pass	VUS			FANCM			52	52
0072912	1972-05-20	Breast Cancer	FEMALE	HerediGENE Hereditary Panel	pass	VUS			NBN			47	48
0072936	1994-07-26	Ovarian Cancer	FEMALE	HerediGENE Hereditary Panel	pass	VUS			BMPR1A, POLE			26	26
0069032		Breast Cancer	FEMALE	HerediGENE Hereditary Panel	pass	Negative						51
0072967	1992-04-14	Breast Cancer	FEMALE	HerediGENE Hereditary Panel	pass	Positive (Pathogenic)	CHEK2					28	28
0072973	1979-08-14	Breast Cancer	FEMALE	HerediGENE Hereditary Panel	pass	Negative						42	41
0072975	1972-11-04	Breast Cancer	FEMALE	HerediGENE Hereditary Panel	pass	Negative						38	48
0060013		Breast Cancer	FEMALE	HerediGENE Hereditary Panel	pass	VUS			BRCA2			51
0073013	1945-02-05	Ovarian Cancer	FEMALE	HerediGENE Hereditary Panel	pass	Negative						75	76
0073014	1979-10-14	Breast Cancer	FEMALE	HerediGENE Hereditary Panel	pass	Positive (Likely Pathogenic)	FANCM		ATM			33	41
0073025	1984-07-24	Breast Cancer	FEMALE	HerediGENE Hereditary Panel	pass	VUS			EPCAM			36	36
0073028	1978-03-10	Breast Cancer	FEMALE	HerediGENE Hereditary Panel	pass	VUS			NF1			43	43
0072962		Breast Cancer	FEMALE	HerediGENE Hereditary Panel	pass	Negative						53
0073035		Breast Cancer	FEMALE	HerediGENE Hereditary Panel	pass	Negative						46
0073042	1991-10-18	Breast Cancer	FEMALE	HerediGENE Hereditary Panel	pass	Negative						29	29
0072597	1983-05-12	Breast Cancer	FEMALE	HerediGENE Hereditary Panel	pass	VUS			APC, RAD50			37	37
0073040	1973-07-05	Breast Cancer	FEMALE	HerediGENE Hereditary Panel	pass	Negative						48	47
0073048	1976-12-19	Breast Cancer	FEMALE	HerediGENE Hereditary Panel	pass	Negative						35	44
0073054		Breast Cancer	FEMALE	HerediGENE Hereditary Panel	pass	Negative						40
0071920	1980-07-31	Breast Cancer	FEMALE	HerediGENE Hereditary Panel	pass	VUS			POLE			41	40
0073104	1979-08-16	Breast Cancer	FEMALE	HerediGENE Hereditary Panel	pass	Negative						42	41
0029333	1972-03-26	Breast Cancer	FEMALE	HerediGENE Hereditary Panel	pass	Negative						44	49
0073108	1966-03-23	Breast Cancer	FEMALE	HerediGENE Hereditary Panel	pass	VUS			RET			47	55
0070390		Breast Cancer	FEMALE	HerediGENE Hereditary Panel	pass	Negative						74
0073112	1977-02-17	Breast Cancer	FEMALE	HerediGENE Hereditary Panel	pass	VUS			ATM			44	44
0073148	1978-04-14	Breast Cancer	FEMALE	HerediGENE Hereditary Panel	pass	VUS			CDH1, MSH2			43	42
0073156		Breast Cancer	FEMALE	HerediGENE Hereditary Panel	pass	VUS			NF1, POLD1, RAD51C			80
0073159		Breast Cancer	FEMALE	HerediGENE Hereditary Panel	pass	VUS			FANCM			59
0073169	1959-07-29	Ovarian Cancer	FEMALE	HerediGENE Hereditary Panel	pass	VUS			MSH6			62	61
0073171		Breast Cancer	FEMALE	HerediGENE Hereditary Panel	pass	Positive (Pathogenic)	BRCA1		MUTYH			48
0073173	1970-12-26	Breast Cancer	FEMALE	HerediGENE Hereditary Panel	pass	VUS			RAD51D			51	50
0073182	1975-10-17	Ovarian Cancer	FEMALE	HerediGENE Hereditary Panel	pass	Negative						46	45
0073196	1976-02-28	Breast Cancer	FEMALE	HerediGENE Hereditary Panel	pass	Positive (Pathogenic)	CHEK2					45	45
0073134	1986-05-23	Breast Cancer	FEMALE	HerediGENE Hereditary Panel	pass	Negative						35	34
0073247	1994-05-05	Breast Cancer	FEMALE	HerediGENE Hereditary Panel	pass	VUS			EPCAM, MSH6			27	26
0063741	1968-07-30	Breast Cancer	FEMALE	HerediGENE Hereditary Panel	pass	VUS			MUTYH, NF1			51	52
0073266		Breast Cancer	FEMALE	HerediGENE Hereditary Panel	pass	Negative						51
0073272		Breast Cancer	FEMALE	HerediGENE Hereditary Panel	pass	Negative						47
0073294	1971-05-04	Breast Cancer	FEMALE	HerediGENE Hereditary Panel	pass	Negative						39	49
0073334	1976-01-11	Breast Cancer	FEMALE	HerediGENE Hereditary Panel	pass	VUS			BARD1, BRCA2			41	45
0070173	1965-10-12	Breast Cancer	FEMALE	HerediGENE Hereditary Panel	pass	Positive (Pathogenic)	PALB2		APC, ATM, FANCA			55	55
0072303		Breast Cancer	FEMALE	HerediGENE Hereditary Panel	pass	VUS			FANCA, RAD50			80
0073477	1980-05-30	Breast Cancer	FEMALE	HerediGENE Hereditary Panel	pass	Positive (Pathogenic)		CHEK2	MEN1			40	40
0073492	1976-10-14	Breast Cancer	FEMALE	HerediGENE Hereditary Panel	pass	Negative						44	44
0073499	1979-07-25	Ovarian Cancer	FEMALE	HerediGENE Hereditary Panel	pass	Positive (Pathogenic)	BRCA1, BRCA2		BARD1			38	41
0073529	1972-01-28	Breast Cancer	FEMALE	HerediGENE Hereditary Panel	pass	VUS			NF1			49	49
0073530		Ovarian Cancer	FEMALE	HerediGENE Hereditary Panel	pass	VUS			ATM			55
0073531		Ovarian Cancer	FEMALE	HerediGENE Hereditary Panel	pass	VUS			EPCAM			51
0073563	1970-10-05	Breast Cancer	FEMALE	HerediGENE Hereditary Panel	pass	Negative						51	50
0073574	1965-01-16	Breast Cancer	FEMALE	HerediGENE Hereditary Panel	pass	Positive (Pathogenic)	BRCA1					54	56
0073580	1973-09-18	Breast Cancer	FEMALE	HerediGENE Hereditary Panel	pass	VUS			FANCM			47	47
0073582		Breast Cancer	FEMALE	HerediGENE Hereditary Panel	pass	VUS			MLH1			58
0016958	1957-06-12	Breast Cancer	FEMALE	HerediGENE Hereditary Panel	pass	VUS			FANCM			57	63
0073643	1982-06-21	Breast Cancer	FEMALE	HerediGENE Hereditary Panel	pass	Positive (Pathogenic)	NBN		POLD1			38	38
0073680	1961-11-07	Breast Cancer	FEMALE	HerediGENE Hereditary Panel	pass	Positive (Pathogenic)	PALB2					59	59
0073689	1972-12-01	Breast Cancer	FEMALE	HerediGENE Hereditary Panel	pass	Negative						47	48
0073705	1955-08-26	Breast Cancer	FEMALE	HerediGENE Hereditary Panel	pass	Negative						65	65
0073731	1983-07-28	Breast Cancer	FEMALE	HerediGENE Hereditary Panel	pass	Positive (Pathogenic)	RAD50					38	37
0073732		Breast Cancer	FEMALE	HerediGENE Hereditary Panel	pass	Positive (Pathogenic)	BRCA1		FANCA			54
0073739		Breast Cancer	FEMALE	HerediGENE Hereditary Panel	pass	Positive (Pathogenic)	BRCA1					40
0073765	1986-02-20	Breast Cancer	FEMALE	HerediGENE Hereditary Panel	pass	VUS			BARD1			34	35
0073772	1972-03-20	Breast Cancer	FEMALE	HerediGENE Hereditary Panel	pass	Positive (Pathogenic)	MRE11					31	49
0073774	1975-11-10	Breast Cancer	FEMALE	HerediGENE Hereditary Panel	pass	Negative						45	45
0073751	1955-09-03	Breast Cancer	FEMALE	HerediGENE Hereditary Panel	pass	Positive (Pathogenic)		RAD50				64	65
0073795		Breast Cancer	FEMALE	HerediGENE Hereditary Panel	pass	Negative						56
0073812	1979-08-12	Breast Cancer	FEMALE	HerediGENE Hereditary Panel	pass	Negative						41	41
0066559	1987-05-14	Breast Cancer	FEMALE	HerediGENE Hereditary Panel	pass	VUS			EPCAM			32	33
0073844		Breast Cancer	FEMALE	HerediGENE Hereditary Panel	pass	VUS			CHEK2, MRE11, NBN			56
0073850		Breast Cancer	FEMALE	HerediGENE Hereditary Panel	pass	VUS			FANCA			38
0074069	1975-12-09	Breast Cancer	FEMALE	HerediGENE Hereditary Panel	pass	VUS			FANCA			46	45
0074073	1971-11-25	Breast Cancer	FEMALE	HerediGENE Hereditary Panel	pass	Negative						49	49
0074072	1993-02-18	Breast Cancer	FEMALE	HerediGENE Hereditary Panel	pass	Positive (Pathogenic)	TP53					24	28
0074079	1973-01-24	Breast Cancer	FEMALE	HerediGENE Hereditary Panel	pass	Negative						48	48
0074098	1976-01-31	Breast Cancer	FEMALE	HerediGENE Hereditary Panel	pass	Negative						45	45
0073561	1971-06-17	Breast Cancer	FEMALE	HerediGENE Hereditary Panel	pass	Negative						50	49
0074146	1977-12-23	Breast Cancer	FEMALE	HerediGENE Hereditary Panel	pass	VUS			PALB2			43	43
0074144	1969-12-28	Breast Cancer	FEMALE	HerediGENE Hereditary Panel	pass	Negative						50	51
0074147	1980-04-28	Breast Cancer	FEMALE	HerediGENE Hereditary Panel	pass	Negative						41	41
0074156		Breast Cancer	FEMALE	HerediGENE Hereditary Panel	pass	Positive (Pathogenic)	BRCA1		MEN1, TP53	BRCA1		30
0074158	1958-09-27	Ovarian Cancer	FEMALE	HerediGENE Hereditary Panel	pass	VUS			MSH6, NF1			63	62
0074162	1981-05-12	Ovarian Cancer	FEMALE	HerediGENE Hereditary Panel	pass	Negative						40	39
0074186	1975-07-11	Breast Cancer	FEMALE	HerediGENE Hereditary Panel	pass	Negative						45	45
0074198	1970-04-23	Ovarian Cancer	FEMALE	HerediGENE Hereditary Panel	pass	VUS			NF1, NF1, RAD50			33	51
0073132	1979-04-15	Breast Cancer	FEMALE	HerediGENE Hereditary Panel	pass	VUS			PALB2			42	42
0070664	1979-05-06	Breast Cancer	FEMALE	HerediGENE Hereditary Panel	pass	VUS			BARD1, SMAD4			45	42
0074223	1983-02-04	Breast Cancer	FEMALE	HerediGENE Hereditary Panel	pass	Negative						38	38
0074229	1970-03-24	Breast Cancer	FEMALE	HerediGENE Hereditary Panel	pass	Negative						50	51
0074246	1974-06-09	Breast Cancer	FEMALE	HerediGENE Hereditary Panel	pass	VUS			ATM, BRIP1			38	46
0074121	1972-01-20	Breast Cancer	FEMALE	HerediGENE Hereditary Panel	pass	Positive (Pathogenic)	BRCA2			BRCA2		49	49
0070567		Breast Cancer	FEMALE	HerediGENE Hereditary Panel	pass	Negative						36
0074251	1976-10-21	Breast Cancer	FEMALE	HerediGENE Hereditary Panel	pass	Positive (Pathogenic)	BRCA1					45	44
0074301	1958-01-20	Breast Cancer	FEMALE	HerediGENE Hereditary Panel	pass	Negative						63	63
0074328	1972-10-29	Ovarian Cancer	FEMALE	HerediGENE Hereditary Panel	pass	Positive (Pathogenic)	BRCA1		ATM, BRCA1			49	48
0071537	1981-04-18	Breast Cancer	FEMALE	HerediGENE Hereditary Panel	pass	Negative						40	40
0074352	1973-09-27	Breast Cancer	FEMALE	HerediGENE Hereditary Panel	pass	VUS			ATM, FANCA			47	47
0074353	1979-05-26	Breast Cancer	FEMALE	HerediGENE Hereditary Panel	pass	Positive (Pathogenic)	ATM		APC, BRCA2, MEN1, MSH6			40	41
0074358	1961-06-27	Breast Cancer	FEMALE	HerediGENE Hereditary Panel	pass	Negative						40	59
0034791	1952-02-16	Breast Cancer	FEMALE	HerediGENE Hereditary Panel	pass	Positive (Pathogenic)	PALB2		FANCM			64	69
0074371		Ovarian Cancer	FEMALE	HerediGENE Hereditary Panel	pass	Positive (Pathogenic)	PALB2					14
0074388		Breast Cancer	FEMALE	HerediGENE Hereditary Panel	pass	Positive (Pathogenic)	CHEK2		BARD1			50
0074130	1966-09-01	Breast Cancer	FEMALE	HerediGENE Hereditary Panel	pass	VUS			RAD51C			55	54
0074393		Breast Cancer	FEMALE	HerediGENE Hereditary Panel	pass	VUS			APC			45
0074418	1978-08-18	Breast Cancer	FEMALE	HerediGENE Hereditary Panel	pass	Negative						42	42
0074462	1973-08-10	Breast Cancer	FEMALE	HerediGENE Hereditary Panel	pass	Positive (Pathogenic)	BRCA2		STK11			47	47
0074414	1979-04-22	Breast Cancer	FEMALE	HerediGENE Hereditary Panel	pass	Positive (Pathogenic)	CHEK2		FANCM			42	42
0074470	1986-09-24	Breast Cancer	FEMALE	HerediGENE Hereditary Panel	pass	Positive (Pathogenic)	BRCA1, BRCA1					30	34
0074471	1952-02-15	Breast Cancer	FEMALE	HerediGENE Hereditary Panel	pass	Negative						69	69
0074475	1957-06-23	Breast Cancer	FEMALE	HerediGENE Hereditary Panel	pass	VUS						63	63
0074524		Breast Cancer	FEMALE	HerediGENE Hereditary Panel	pass	VUS			CDK4, MLH1			38
0074649	1950-01-25	Ovarian Cancer	FEMALE	HerediGENE Hereditary Panel	pass	Negative						70	71
0074653	1976-11-23	Ovarian Cancer	FEMALE	HerediGENE Hereditary Panel	pass	Negative						45	44
0074652	1956-01-30	Ovarian Cancer	FEMALE	HerediGENE Hereditary Panel	pass	VUS			MRE11			62	65
0074657	1956-09-05	Breast Cancer	FEMALE	HerediGENE Hereditary Panel	pass	VUS			BRIP1			39	64
0074662	1985-12-22	Breast Cancer	FEMALE	HerediGENE Hereditary Panel	pass	Negative						36	35
0074672		Breast Cancer	FEMALE	HerediGENE Hereditary Panel	pass	VUS			BRCA2, CDH1, FANCA, MLH1, RAD51D			27
0064214	1972-02-01	Breast Cancer	FEMALE	HerediGENE Hereditary Panel	pass	Positive (Pathogenic)	BRCA1		MSH2			48	49
0074722	1964-03-16	Breast Cancer	FEMALE	HerediGENE Hereditary Panel	pass	VUS			BRCA2			57	57
0074727	1953-07-26	Breast Cancer	FEMALE	HerediGENE Hereditary Panel	pass	Negative						55	67
0074735		Breast Cancer	FEMALE	HerediGENE Hereditary Panel	pass	VUS			FANCA			34
0074756		Breast Cancer	FEMALE	HerediGENE Hereditary Panel	pass	Negative						38
0074774	1949-08-25	Ovarian Cancer	FEMALE	HerediGENE Hereditary Panel	pass	VUS			BARD1, FANCA			72	71
0055182	1952-11-15	Breast Cancer	FEMALE	HerediGENE Hereditary Panel	pass	VUS			BRCA2			67	68
0074787	1950-11-09	Breast Cancer	FEMALE	HerediGENE Hereditary Panel	pass	Negative						70	70
0074789	1984-06-13	Ovarian Cancer	FEMALE	HerediGENE Hereditary Panel	pass	Negative						36	36
0074776	1976-07-28	Breast Cancer	FEMALE	HerediGENE Hereditary Panel	pass	Negative						45	44
0074798	1952-08-31	Breast Cancer	FEMALE	HerediGENE Hereditary Panel	pass	Negative						69	68
0074799	1988-03-15	Breast Cancer	FEMALE	HerediGENE Hereditary Panel	pass	Negative						33	33
0059014	1954-06-01	Breast Cancer	FEMALE	HerediGENE Hereditary Panel	pass	VUS			ATM, PALB2			60	66
0073550	1969-03-17	Breast Cancer	FEMALE	HerediGENE Hereditary Panel	pass	VUS			BMPR1A			51	52
0074840	1972-10-04	Breast Cancer	FEMALE	HerediGENE Hereditary Panel	pass	VUS			RAD50			48	48
0074841	1972-05-18	Breast Cancer	FEMALE	HerediGENE Hereditary Panel	pass	Negative						46	49
0074844	1982-11-13	Breast Cancer	FEMALE	HerediGENE Hereditary Panel	pass	Negative						38	38
0074885		Breast Cancer	FEMALE	HerediGENE Hereditary Panel	pass	VUS			BRCA2			45
0074888	1977-06-25	Breast Cancer	FEMALE	HerediGENE Hereditary Panel	pass	Negative						40	43
0074912	1981-07-04	Breast Cancer	FEMALE	HerediGENE Hereditary Panel	pass	VUS			ATM			40	39
0074911	1948-10-01	Ovarian Cancer	FEMALE	HerediGENE Hereditary Panel	pass	VUS			FANCA			76	72
0074914		Breast Cancer	FEMALE	HerediGENE Hereditary Panel	pass	VUS			NBN			55
0074918	1973-05-03	Breast Cancer	FEMALE	HerediGENE Hereditary Panel	pass	Negative						48	48
0074929	1959-12-24	Breast Cancer	FEMALE	HerediGENE Hereditary Panel	pass	Negative						60	61
0074942		Breast Cancer	FEMALE	HerediGENE Hereditary Panel	pass	VUS			FANCA			43
0074975	1974-08-14	Cervical Cancer	FEMALE	HerediGENE Hereditary Panel	pass	Positive (Likely Pathogenic)		MLH1				46	46
0074984	1955-02-01	Breast Cancer	FEMALE	HerediGENE Hereditary Panel	pass	Positive (Likely Pathogenic)		BRCA1	FANCA, MRE11			65	66
0074985		Breast Cancer	FEMALE	HerediGENE Hereditary Panel	pass	VUS			ATM, BRCA2, RET			76
0074940	1956-01-02	Ovarian Cancer	FEMALE	HerediGENE Hereditary Panel	pass	VUS			MRE11, POLE, RET			65	65
0074986	1985-06-06	Breast Cancer	FEMALE	HerediGENE Hereditary Panel	pass	VUS			MRE11, NBN			35	35
0074997	1969-02-14	Ovarian Cancer	FEMALE	HerediGENE Hereditary Panel	pass	Positive (Likely Pathogenic)	BRCA2					51	52
0075180		Breast Cancer	FEMALE	HerediGENE Hereditary Panel	pass	VUS			ATM, BRCA2, MSH6			52
0075187	1962-08-31	Ovarian Cancer	FEMALE	HerediGENE Hereditary Panel	pass	Positive (Pathogenic)	RAD51C					59	58
0075201	1974-01-14	Breast Cancer	FEMALE	HerediGENE Hereditary Panel	pass	Positive (Pathogenic)	MUTYH		ATM, FANCM, MUTYH		MUTYH	44	47
0075207	1976-03-14	Breast Cancer	FEMALE	HerediGENE Hereditary Panel	pass	VUS			FANCM			45	45
0075239	1966-05-17	Ovarian Cancer	FEMALE	HerediGENE Hereditary Panel	pass	VUS			MSH6			52	55
0048433	1948-02-03	Breast Cancer	FEMALE	HerediGENE Hereditary Panel	pass	VUS			MSH6			70	73
0075244	1971-07-20	Ovarian Cancer	FEMALE	HerediGENE Hereditary Panel	pass	Negative						50	49
0075243	1971-10-31	Breast Cancer	FEMALE	HerediGENE Hereditary Panel	pass	Positive (Pathogenic)	BRCA1					36	49
0024154	1967-05-25	Breast Cancer	FEMALE	HerediGENE Hereditary Panel	pass	VUS			MLH1, NBN			54	54
0074874	1983-05-06	Breast Cancer	FEMALE	HerediGENE Hereditary Panel	pass	Negative						37	38
0075271	1966-02-21	Breast Cancer	FEMALE	HerediGENE Hereditary Panel	pass	Negative						55	55
0075305	1965-05-17	Breast Cancer	FEMALE	HerediGENE Hereditary Panel	pass	Positive (Pathogenic)	BRCA1					56	56
0075336	1968-03-10	Breast Cancer	FEMALE	HerediGENE Hereditary Panel	pass	Negative						53	53
0075337	1965-01-18	Ovarian Cancer	FEMALE	HerediGENE Hereditary Panel	pass	Negative						55	56
0075347	1946-06-04	Breast Cancer	FEMALE	HerediGENE Hereditary Panel	pass	VUS			FANCM			74	75
0075358	1972-02-04	Breast Cancer	FEMALE	HerediGENE Hereditary Panel	pass	VUS			MEN1			49	49
0075366	1982-06-28	Breast Cancer	FEMALE	HerediGENE Hereditary Panel	pass	Negative						39	38
0069524	1975-05-15	Breast Cancer	FEMALE	HerediGENE Hereditary Panel	pass	Negative						45	46
0069877	1977-11-24	Breast Cancer	FEMALE	HerediGENE Hereditary Panel	pass	Negative						43	43
0075378	1976-09-15	Breast Cancer	FEMALE	HerediGENE Hereditary Panel	pass	Negative						38	44
0075397	1977-10-19	Breast Cancer	FEMALE	HerediGENE Hereditary Panel	pass	Negative						43	43
0075401	1965-01-07	Breast Cancer	FEMALE	HerediGENE Hereditary Panel	pass	Positive (Pathogenic)	BRCA2					42	56
0075412	1968-10-24	Breast Cancer	FEMALE	HerediGENE Hereditary Panel	pass	Negative						53	52
0075409	1986-01-08	Breast Cancer	FEMALE	HerediGENE Hereditary Panel	pass	Negative						35	35
0075424	1976-01-25	Breast Cancer	FEMALE	HerediGENE Hereditary Panel	pass	VUS			PMS2			45	45
0075442	1975-10-19	Ovarian Cancer	FEMALE	HerediGENE Hereditary Panel	pass	Positive (Pathogenic)	BRCA1		PALB2			46	45
0075446	1983-01-24	Breast Cancer	FEMALE	HerediGENE Hereditary Panel	pass	Positive (Pathogenic)	BRCA1					36	38
0075449	1965-08-07	Ovarian Cancer	FEMALE	HerediGENE Hereditary Panel	pass	VUS			FANCA			56	55
0075467	1988-02-01	Breast Cancer	FEMALE	HerediGENE Hereditary Panel	pass	Positive (Pathogenic)	BARD1		BRCA2			32	33
0075470		Ovarian Cancer	FEMALE	HerediGENE Hereditary Panel	pass	VUS			MSH6			44
0075471	1971-10-23	Breast Cancer	FEMALE	HerediGENE Hereditary Panel	pass	VUS			BARD1			50	49
0075482	1961-03-29	Breast Cancer	FEMALE	HerediGENE Hereditary Panel	pass	VUS			BRCA1			46	60
0075484	1969-10-11	Breast Cancer	FEMALE	HerediGENE Hereditary Panel	pass	VUS			BRIP1			52	51
0075422	1971-05-27	Breast Cancer	FEMALE	HerediGENE Hereditary Panel	pass	VUS			APC, MLH1, NBN			40	50
0075664	1982-05-08	Breast Cancer	FEMALE	HerediGENE Hereditary Panel	pass	Negative						33	39
0075663	1962-02-06	Ovarian Cancer	FEMALE	HerediGENE Hereditary Panel	pass	Positive (Pathogenic)	BRCA1		ATM, BRIP1			58	59
0075718	1983-09-24	Breast Cancer	FEMALE	HerediGENE Hereditary Panel	pass	VUS			FANCA			38	37
0075719	1957-11-23	Breast Cancer	FEMALE	HerediGENE Hereditary Panel	pass	VUS			APC			63	63
0075733	1972-06-19	Breast Cancer	FEMALE	HerediGENE Hereditary Panel	pass	Positive (Pathogenic)	BARD1		FANCA			42	49
0075744	1986-08-20	Breast Cancer	FEMALE	HerediGENE Hereditary Panel	pass	VUS			CDK4			34	34
0075762	1976-09-12	Breast Cancer	FEMALE	HerediGENE Hereditary Panel	pass	VUS			MLH1			45	44
0069024	1973-06-29	Breast Cancer	FEMALE	HerediGENE Hereditary Panel	pass	VUS			NF1			47	47
0075761		Breast Cancer	FEMALE	HerediGENE Hereditary Panel	pass	Positive (Pathogenic)	BARD1					42
0075780	1969-10-02	Breast Cancer	FEMALE	HerediGENE Hereditary Panel	pass	VUS			ATM, ATM, ATM			49	51
0075779	1974-07-21	Breast Cancer	FEMALE	HerediGENE Hereditary Panel	pass	VUS			MRE11			44	46
0075786	1979-04-05	Breast Cancer	FEMALE	HerediGENE Hereditary Panel	pass	VUS			ATM, ATM			42	42
0075790		Ovarian Cancer	FEMALE	HerediGENE Hereditary Panel	pass	VUS			MLH1			61
0075796	1965-11-28	Breast Cancer	FEMALE	HerediGENE Hereditary Panel	pass	Positive (Pathogenic)	BRCA2					55	55
0075797	1957-11-10	Breast Cancer	FEMALE	HerediGENE Hereditary Panel	pass	Negative						63	63
0075802	1992-09-01	Breast Cancer	FEMALE	HerediGENE Hereditary Panel	pass	Positive (Pathogenic)	CHEK2		BRIP1, FANCM			28	28
0075814	1975-05-19	Breast Cancer	FEMALE	HerediGENE Hereditary Panel	pass	Negative						39	46
0075816	1975-04-09	Breast Cancer	FEMALE	HerediGENE Hereditary Panel	pass	Positive (Likely Pathogenic)		FANCM	CHEK2			46	46
0064739	1982-02-06	Breast Cancer	FEMALE	HerediGENE Hereditary Panel	pass	Positive (Pathogenic)	PALB2		APC, BARD1			38	39
0075836	1979-01-20	Breast Cancer	FEMALE	HerediGENE Hereditary Panel	pass	VUS			CHEK2			42	42
0075841	1956-10-01	Breast Cancer	FEMALE	HerediGENE Hereditary Panel	pass	Positive (Pathogenic)	PALB2		ATM, NF1			65	64
0075842	1980-04-30	Breast Cancer	FEMALE	HerediGENE Hereditary Panel	pass	Negative						51	41
0070895	1972-11-02	Breast Cancer	FEMALE	HerediGENE Hereditary Panel	pass	VUS			POLE			48	48
0075856	1980-04-06	Breast Cancer	FEMALE	HerediGENE Hereditary Panel	pass	VUS			APC			39	41
0070796	1977-02-23	Breast Cancer	FEMALE	HerediGENE Hereditary Panel	pass	Positive (Likely Pathogenic)		CHEK2				43	44
0075872	1976-07-21	Breast Cancer	FEMALE	HerediGENE Hereditary Panel	pass	VUS			MLH1			45	44
0075875	1980-02-09	Breast Cancer	FEMALE	HerediGENE Hereditary Panel	pass	VUS			ATM			42	41
0075874	1952-05-19	Breast Cancer	FEMALE	HerediGENE Hereditary Panel	pass	Negative						65	69
0075877	1974-05-27	Breast Cancer	FEMALE	HerediGENE Hereditary Panel	pass	VUS			ATM, RAD51C			47	47
0075879	1995-01-25	Breast Cancer	FEMALE	HerediGENE Hereditary Panel	pass	Negative			CDH1			67	26
0075881	1974-12-19	Breast Cancer	FEMALE	HerediGENE Hereditary Panel	pass	Negative						46	46
0075888	1977-06-17	Breast Cancer	FEMALE	HerediGENE Hereditary Panel	pass	VUS			RAD50			44	44
0075912	1981-12-30	Breast Cancer	FEMALE	HerediGENE Hereditary Panel	pass	Negative						37	39
0075924	1969-07-11	Breast Cancer	FEMALE	HerediGENE Hereditary Panel	pass	Negative						52	51
0075921	1968-11-19	Breast Cancer	FEMALE	HerediGENE Hereditary Panel	pass	Negative						53	52
0075958	1947-08-30	Ovarian Cancer	FEMALE	HerediGENE Hereditary Panel	pass	VUS			BRCA1, MEN1			73	73
0075960	1976-09-22	Ovarian Cancer	FEMALE	HerediGENE Hereditary Panel	pass	Positive (Pathogenic)	BRCA2					45	44
0075971	1965-05-07	Breast Cancer	FEMALE	HerediGENE Hereditary Panel	pass	Negative						56	56
0065807	1977-06-09	Breast Cancer	FEMALE	HerediGENE Hereditary Panel	pass	Negative						43	44
0075991		Breast Cancer	FEMALE	HerediGENE Hereditary Panel	pass	Negative						29
0075997	1947-05-07	Breast Cancer	FEMALE	HerediGENE Hereditary Panel	pass	Negative						44	74
0076000	1981-08-25	Breast Cancer	FEMALE	HerediGENE Hereditary Panel	pass	Negative						40	39
0076006	1977-08-11	Breast Cancer	FEMALE	HerediGENE Hereditary Panel	pass	Positive (Pathogenic)	BRCA1		ATM, BRIP1			44	43
0068910	1979-11-24	Breast Cancer	FEMALE	HerediGENE Hereditary Panel	pass	Positive (Pathogenic)	CHEK2		BRCA2			41	41
0075981	1980-06-19	Breast Cancer	FEMALE	HerediGENE Hereditary Panel	pass	VUS			ATM, MLH1, RAD51D			41	41
0076023		Breast Cancer	FEMALE	HerediGENE Hereditary Panel	pass	Positive (Pathogenic)	BRCA2					68
0076026	1969-05-07	Ovarian Cancer	FEMALE	HerediGENE Hereditary Panel	pass	Negative						52	52
0076046	1980-11-22	Breast Cancer	FEMALE	HerediGENE Hereditary Panel	pass	Positive (Pathogenic)	BRCA2, BRCA2					40	40
0072026	1964-06-17	Ovarian Cancer	FEMALE	HerediGENE Hereditary Panel	pass	VUS			BRIP1			57	57
0076063	1968-06-30	Breast Cancer	FEMALE	HerediGENE Hereditary Panel	pass	VUS			FANCA, FANCA			53	53
0076074	1968-07-30	Breast Cancer	FEMALE	HerediGENE Hereditary Panel	pass	Positive (Pathogenic)	BRCA1		MRE11	BRCA1		53	52
0073703	1978-08-10	Breast Cancer	FEMALE	HerediGENE Hereditary Panel	pass	Negative						43	42
0076080	1980-10-19	Breast Cancer	FEMALE	HerediGENE Hereditary Panel	pass	Positive (Pathogenic)	BRCA2		ATM			41	40
0076100	1975-06-27	Breast Cancer	FEMALE	HerediGENE Hereditary Panel	pass	VUS			MEN1			46	46
0076113	1972-12-18	Breast Cancer	FEMALE	HerediGENE Hereditary Panel	pass	VUS			FANCM, MSH6			48	48
0076195	1978-12-18	Breast Cancer	FEMALE	HerediGENE Hereditary Panel	pass	VUS			PMS2			43	42
0076227	1974-01-21	Breast Cancer	FEMALE	HerediGENE Hereditary Panel	pass	VUS			ATM			47	47
0076233		Breast Cancer	FEMALE	HerediGENE Hereditary Panel	pass	VUS			CDH1, NF1			46
0076231	1984-01-01	Breast Cancer	FEMALE	HerediGENE Hereditary Panel	pass	VUS			FANCM, RET			37	37
0076246	1987-07-28	Breast Cancer	FEMALE	HerediGENE Hereditary Panel	pass	VUS			APC			34	33
0076284	1970-06-12	Breast Cancer	FEMALE	HerediGENE Hereditary Panel	pass	Negative						45	51
0076307	1975-04-03	Breast Cancer	FEMALE	HerediGENE Hereditary Panel	pass	VUS			FANCA			46	46
0076326	1973-04-20	Breast Cancer	FEMALE	HerediGENE Hereditary Panel	pass	VUS			RAD50			48	48
0076331	1957-01-12	Breast Cancer	FEMALE	HerediGENE Hereditary Panel	pass	Positive (Pathogenic)	RAD50		RAD50			45	64
0076367	1982-11-05	Breast Cancer	FEMALE	HerediGENE Hereditary Panel	pass	VUS			PALB2			39	38
0076374	1981-05-21	Breast Cancer	FEMALE	HerediGENE Hereditary Panel	pass	Negative						39	40
0076376	1959-12-21	Breast Cancer	FEMALE	HerediGENE Hereditary Panel	pass	VUS			MEN1			61	61
0076378		Breast Cancer	FEMALE	HerediGENE Hereditary Panel	pass	Negative						61
0076399	1981-01-17	Breast Cancer	FEMALE	HerediGENE Hereditary Panel	pass	Negative						40	40
0076406	1982-07-03	Breast Cancer	FEMALE	HerediGENE Hereditary Panel	pass	Negative						39	39
0076410	1982-06-07	Breast Cancer	FEMALE	HerediGENE Hereditary Panel	pass	Negative						39	39
0076428	1980-10-30	Breast Cancer	FEMALE	HerediGENE Hereditary Panel	pass	Negative						41	40
0074429	1947-10-29	Breast Cancer	FEMALE	HerediGENE Hereditary Panel	pass	Negative						74	73
0076461	1936-12-12	Breast Cancer	FEMALE	HerediGENE Hereditary Panel	pass	Positive (Pathogenic)	BRCA2		MSH6, PMS2, PMS2			55	84
0076462		Breast Cancer	FEMALE	HerediGENE Hereditary Panel	pass	Negative						44
0076687	1982-12-03	Breast Cancer	FEMALE	HerediGENE Hereditary Panel	pass	VUS			BRIP1, MUTYH			38	38
0076689	1983-09-18	Breast Cancer	FEMALE	HerediGENE Hereditary Panel	pass	VUS			MUTYH			38	37
0076708	1981-09-29	Breast Cancer	FEMALE	HerediGENE Hereditary Panel	pass	Positive (Pathogenic)	BRCA1		MRE11			40	39
0076711	1985-11-02	Ovarian Cancer	FEMALE	HerediGENE Hereditary Panel	pass	VUS			BMPR1A			36	35
0076713	1945-06-11	Breast Cancer	FEMALE	HerediGENE Hereditary Panel	pass	Positive (Pathogenic)	MUTYH				MUTYH	43	76
0076727		Ovarian Cancer	FEMALE	HerediGENE Hereditary Panel	pass	VUS			FANCA, MSH2			44
0076652	1951-02-28	Breast Cancer	FEMALE	HerediGENE Hereditary Panel	pass	VUS			FANCM			70	70
0076742	1977-07-04	Breast Cancer	FEMALE	HerediGENE Hereditary Panel	pass	Positive (Pathogenic)	BRCA2, MUTYH				MUTYH	44	44
0076757	1969-11-24	Breast Cancer	FEMALE	HerediGENE Hereditary Panel	pass	VUS			BARD1, FANCM			52	51
0076762	1976-06-28	Breast Cancer	FEMALE	HerediGENE Hereditary Panel	pass	VUS			FANCA, RET			45	45
0076819	1977-10-02	Breast Cancer	FEMALE	HerediGENE Hereditary Panel	pass	Negative						43	43
0076832	1975-07-16	Breast Cancer	FEMALE	HerediGENE Hereditary Panel	pass	VUS			AXIN2, NBN, PMS2			46	46
0076839	1975-09-13	Breast Cancer	FEMALE	HerediGENE Hereditary Panel	pass	Negative						45	45
0076844	1963-12-12	Breast Cancer	FEMALE	HerediGENE Hereditary Panel	pass	VUS			MSH6			55	57
0076864	1970-11-12	Ovarian Cancer	FEMALE	HerediGENE Hereditary Panel	pass	Positive (Pathogenic)	BRCA1		NTHL1	BRCA1		51	50
0076879	1970-10-10	Breast Cancer	FEMALE	HerediGENE Hereditary Panel	pass	Negative						51	50
0076916	1971-08-20	Ovarian Cancer	FEMALE	HerediGENE Hereditary Panel	pass	Positive (Likely Pathogenic)		BRCA1				46	49
0076928	1972-01-26	Breast Cancer	FEMALE	HerediGENE Hereditary Panel	pass	VUS			CHEK2			46	49
0073337	1960-03-25	Breast Cancer	FEMALE	HerediGENE Hereditary Panel	pass	VUS			CHEK2			61	61
0076975	1967-09-05	Breast Cancer	FEMALE	HerediGENE Hereditary Panel	pass	VUS			APC, BRCA2			43	53
0076978	1969-02-12	Breast Cancer	FEMALE	HerediGENE Hereditary Panel	pass	VUS			ATM, AXIN2, MRE11			50	52
0077011	1964-03-17	Breast Cancer	FEMALE	HerediGENE Hereditary Panel	pass	Negative						54	57
0074726	1979-02-03	Breast Cancer	FEMALE	HerediGENE Hereditary Panel	pass	VUS			ATM, RET			40	42
0050985	1964-11-22	Breast Cancer	FEMALE	HerediGENE Hereditary Panel	pass	VUS			MSH3			46	56
0077036	1978-02-14	Breast Cancer	FEMALE	HerediGENE Hereditary Panel	pass	Negative						43	43
0077049	1979-04-22	Breast Cancer	FEMALE	HerediGENE Hereditary Panel	pass	Negative						42	42
0077066	1978-04-20	Breast Cancer	FEMALE	HerediGENE Hereditary Panel	pass	VUS			BRIP1			41	43
0077150	1973-12-22	Breast Cancer	FEMALE	HerediGENE Hereditary Panel	pass	VUS			BARD1			40	47
0077151	1956-05-10	Breast Cancer	FEMALE	HerediGENE Hereditary Panel	pass	Negative						41	65
0077238	1967-04-02	Breast Cancer	FEMALE	HerediGENE Hereditary Panel	pass	VUS			RAD51B			54	54
0073899	1976-12-30	Breast Cancer	FEMALE	HerediGENE Hereditary Panel	pass	Positive (Likely Pathogenic)		FANCA				45	44
0077257	1951-11-24	Breast Cancer	FEMALE	HerediGENE Hereditary Panel	pass	Positive (Pathogenic)	CHEK2					59	69
0077261	1992-10-22	Breast Cancer	FEMALE	HerediGENE Hereditary Panel	pass	Positive (Pathogenic)	BRCA1					29	28
0077262	1968-02-19	Breast Cancer	FEMALE	HerediGENE Hereditary Panel	pass	Negative						53	53
0077263	1979-11-29	Breast Cancer	FEMALE	HerediGENE Hereditary Panel	pass	VUS			ATM			41	41
0077298	1965-02-14	Breast Cancer	FEMALE	HerediGENE Hereditary Panel	pass	Negative						56	56
0077321	1972-08-04	Breast Cancer	FEMALE	HerediGENE Hereditary Panel	pass	Negative						49	49
0077591	1971-05-01	Breast Cancer	FEMALE	HerediGENE Hereditary Panel	pass	Positive (Pathogenic)	MUTYH					44	50
0077596	1969-01-15	Breast Cancer	FEMALE	HerediGENE Hereditary Panel	pass	Negative						52	52
0077605	1951-11-25	Breast Cancer	FEMALE	HerediGENE Hereditary Panel	pass	VUS			ATM, AXIN2			70	69
0077572	1962-08-12	Breast Cancer	FEMALE	HerediGENE Hereditary Panel	pass	VUS			BARD1, NTHL1			59	59
0077575	1961-10-25	Breast Cancer	FEMALE	HerediGENE Hereditary Panel	pass	Positive (Pathogenic)	CHEK2		APC, APC, RAD50			31	59
0077638	1970-07-04	Breast Cancer	FEMALE	HerediGENE Hereditary Panel	pass	Negative						51	51
0077653	1979-08-16	Breast Cancer	FEMALE	HerediGENE Hereditary Panel	pass	Negative						42	42
0077636	1956-09-20	Breast Cancer	FEMALE	HerediGENE Hereditary Panel	pass	Negative						65	64
0076741	1963-11-07	Breast Cancer	FEMALE	HerediGENE Hereditary Panel	pass	Negative						43	57
0077682	1980-11-12	Breast Cancer	FEMALE	HerediGENE Hereditary Panel	pass	Positive (Pathogenic)	PALB2		SMARCA4			40	40
0047891	1983-03-09	Breast Cancer	FEMALE	HerediGENE Hereditary Panel	pass	VUS			MUTYH, NBN, RAD51B, TP53			35	38
0068393	1968-10-26	Breast Cancer	FEMALE	HerediGENE Hereditary Panel	pass	Negative						52	52
0077707	1943-08-16	Ovarian Cancer	FEMALE	HerediGENE Hereditary Panel	pass	VUS			ATM, NF1			78	78
0077719	1985-09-24	Breast Cancer	FEMALE	HerediGENE Hereditary Panel	pass	VUS			RAD51B			35	35
0072384	1960-12-16	Breast Cancer	FEMALE	HerediGENE Hereditary Panel	pass	Negative						61	60
0077695	1974-07-30	Breast Cancer	FEMALE	HerediGENE Hereditary Panel	pass	Negative						47	47
0077741		Breast Cancer	FEMALE	HerediGENE Hereditary Panel	pass	VUS			FANCA			46
0077742	1988-04-11	Breast Cancer	FEMALE	HerediGENE Hereditary Panel	pass	Positive (Pathogenic)	BRCA1					32	33
0077745	1981-06-03	Breast Cancer	FEMALE	HerediGENE Hereditary Panel	pass	Positive (Pathogenic)	BRCA1					40	40
0077750	1986-05-24	Breast Cancer	FEMALE	HerediGENE Hereditary Panel	pass	Negative						34	35
0077752	1971-02-03	Breast Cancer	FEMALE	HerediGENE Hereditary Panel	pass	Negative						47	50
0077777	1985-02-26	Breast Cancer	FEMALE	HerediGENE Hereditary Panel	pass	VUS			FANCA, MEN1			35	36
0077775	1976-07-07	Breast Cancer	FEMALE	HerediGENE Hereditary Panel	pass	Positive (Likely Pathogenic)	CHEK2		SMARCA4			45	45
0077776	1950-03-05	Ovarian Cancer	FEMALE	HerediGENE Hereditary Panel	pass	VUS			MEN1			70	71
0077531	1977-08-18	Breast Cancer	FEMALE	HerediGENE Hereditary Panel	pass	Negative						44	44
0077793	1979-01-26	Breast Cancer	FEMALE	HerediGENE Hereditary Panel	pass	VUS			PMS2			37	42
0074376	1968-06-12	Breast Cancer	FEMALE	HerediGENE Hereditary Panel	pass	VUS			ATM, MSH6			53	53
0077821	1982-05-13	Breast Cancer	FEMALE	HerediGENE Hereditary Panel	pass	VUS			FANCA			39	39
0000945	1958-11-08	Breast Cancer	FEMALE	HerediGENE Hereditary Panel	pass	Negative						51	62
0077851	1985-08-05	Breast Cancer	FEMALE	HerediGENE Hereditary Panel	pass	Negative						36	36
0077871	1990-10-03	Breast Cancer	FEMALE	HerediGENE Hereditary Panel	pass	VUS			CHEK2, FANCL, MUTYH			31	30
0077881	1974-04-06	Breast Cancer	FEMALE	HerediGENE Hereditary Panel	pass	VUS			ATM			47	47
0077885	1986-02-14	Breast Cancer	FEMALE	HerediGENE Hereditary Panel	pass	Negative						35	35
0077865	1960-02-07	Breast Cancer	FEMALE	HerediGENE Hereditary Panel	pass	Negative						61	61
0077910	1959-10-28	Breast Cancer	FEMALE	HerediGENE Hereditary Panel	pass	VUS			CHEK2, MUTYH, RAD51B			51	61
0077920	1970-02-23	Breast Cancer	FEMALE	HerediGENE Hereditary Panel	pass	VUS			RET			51	51
0077473	1979-02-26	Breast Cancer	FEMALE	HerediGENE Hereditary Panel	pass	Negative						42	42
0077929	1979-08-01	Breast Cancer	FEMALE	HerediGENE Hereditary Panel	pass	Negative						34	42
0077942	1973-05-16	Breast Cancer	FEMALE	HerediGENE Hereditary Panel	pass	VUS			MLH1			48	48
0068888	1971-11-14	Breast Cancer	FEMALE	HerediGENE Hereditary Panel	pass	VUS			FANCA			45	49
0078000	1958-03-25	Breast Cancer	FEMALE	HerediGENE Hereditary Panel	pass	VUS			ATM, FANCM, MRE11			63	63
0072446	1977-06-18	Breast Cancer	FEMALE	HerediGENE Hereditary Panel	pass	VUS			CHEK2, POLE			44	44
0078002	1956-07-30	Breast Cancer	FEMALE	HerediGENE Hereditary Panel	pass	Negative						61	65
0078003	1970-01-15	Breast Cancer	FEMALE	HerediGENE Hereditary Panel	pass	VUS			ATM, RET			51	51
0078038	1974-09-10	Ovarian Cancer	FEMALE	HerediGENE Hereditary Panel	pass	VUS			FANCA, MEN1, MSH3			47	47
0078047	1966-07-02	Breast Cancer	FEMALE	HerediGENE Hereditary Panel	pass	Negative						55	55
0078060	1974-04-03	Breast Cancer	FEMALE	HerediGENE Hereditary Panel	pass	Negative						46	47
0078063		Breast Cancer	FEMALE	HerediGENE Hereditary Panel	pass	VUS			MRE11			37
0078282	1957-10-23	Endometrial Cancer	FEMALE	HerediGENE Hereditary Panel	pass	Negative						62	63
0078292	1946-04-22	Ovarian Cancer	FEMALE	HerediGENE Hereditary Panel	pass	Positive (Pathogenic)		FANCL				73	75
0070529	1979-09-14	Breast Cancer	FEMALE	HerediGENE Hereditary Panel	pass	VUS			FANCA, FANCA, FANCM, MRE11			41	42
0078297		Breast Cancer	FEMALE	HerediGENE Hereditary Panel	pass	Positive (Likely Pathogenic)		RAD51C				57
0077578	1978-03-21	Breast Cancer	FEMALE	HerediGENE Hereditary Panel	pass	Negative						43	43
0078315		Breast Cancer	FEMALE	HerediGENE Hereditary Panel	pass	Negative						40
0077125	1976-10-17	Breast Cancer	FEMALE	HerediGENE Hereditary Panel	pass	Negative						45	44
0078323	1964-11-03	Breast Cancer	FEMALE	HerediGENE Hereditary Panel	pass	VUS			FANCA			56	56
0078325	1959-11-17	Ovarian Cancer	FEMALE	HerediGENE Hereditary Panel	pass	Positive (Likely Pathogenic)		FANCL	BARD1, RAD51D			62	61
0078337	1973-08-29	Breast Cancer	FEMALE	HerediGENE Hereditary Panel	pass	Negative						48	48
0078278	1978-03-03	Breast Cancer	FEMALE	HerediGENE Hereditary Panel	pass	VUS			NF1			41	43
0050608	1962-01-01	Breast Cancer	FEMALE	HerediGENE Hereditary Panel	pass	Negative						56	59
0078340	1948-02-05	Breast Cancer	FEMALE	HerediGENE Hereditary Panel	pass	VUS			FANCA			57	73
0078347	1973-11-09	Breast Cancer	FEMALE	HerediGENE Hereditary Panel	pass	Positive (Pathogenic)	BRCA2		RET			47	47
0078342	1982-08-25	Breast Cancer	FEMALE	HerediGENE Hereditary Panel	pass	VUS			BRIP1			39	39
0078370	1978-10-13	Breast Cancer	FEMALE	HerediGENE Hereditary Panel	pass	Negative						43	42
0078374	1986-05-11	Breast Cancer	FEMALE	HerediGENE Hereditary Panel	pass	Positive (Pathogenic)	BRIP1		FANCA			35	35
0078376	1979-10-19	Breast Cancer	FEMALE	HerediGENE Hereditary Panel	pass	Negative						42	41
0078405	1956-11-09	Breast Cancer	FEMALE	HerediGENE Hereditary Panel	pass	Negative						64	64
0078419		Breast Cancer	FEMALE	HerediGENE Hereditary Panel	pass	Positive (Pathogenic)	MUTYH		CDH1, FANCM, PALB2		MUTYH	47
0078422	1984-10-28	Breast Cancer	FEMALE	HerediGENE Hereditary Panel	pass	Positive (Pathogenic)	CHEK2					36	36
0078429	1973-07-11	Breast Cancer	FEMALE	HerediGENE Hereditary Panel	pass	Positive (Pathogenic)	BRCA2		BRIP1			46	48
0078434	1978-10-20	Breast Cancer	FEMALE	HerediGENE Hereditary Panel	pass	Negative						43	42
0078441	1969-08-22	Breast Cancer	FEMALE	HerediGENE Hereditary Panel	pass	Negative						52	52
0068092	1956-02-02	Breast Cancer	FEMALE	HerediGENE Hereditary Panel	pass	VUS			CHEK2			64	65
0077657	1968-05-08	Breast Cancer	FEMALE	HerediGENE Hereditary Panel	pass	VUS			NBN			53	53
0062649	1962-07-21	Breast Cancer	FEMALE	HerediGENE Hereditary Panel	pass	Positive (Pathogenic)	PALB2		ATM, AXIN2			57	59
0078445	1976-08-16	Breast Cancer	FEMALE	HerediGENE Hereditary Panel	pass	Positive (Pathogenic)	PALB2		CHEK2			58	45
0078458	1973-10-04	Ovarian Cancer	FEMALE	HerediGENE Hereditary Panel	pass	VUS			BARD1, FANCM, POLD1, RET			44	47
0078477		Breast Cancer	FEMALE	HerediGENE Hereditary Panel	pass	VUS			RAD50			67
0078480	1976-04-04	Breast Cancer	FEMALE	HerediGENE Hereditary Panel	pass	Positive (Pathogenic)	CHEK2		CHEK2			44	45
0078479	1953-12-09	Breast Cancer	FEMALE	HerediGENE Hereditary Panel	pass	VUS			NTHL1			59	67
0078500	1977-11-16	Breast Cancer	FEMALE	HerediGENE Hereditary Panel	pass	VUS			FANCM, RAD51B			39	43
0078485	1975-09-09	Breast Cancer	FEMALE	HerediGENE Hereditary Panel	pass	VUS			FANCA			46	46
0074335	1973-03-30	Breast Cancer	FEMALE	HerediGENE Hereditary Panel	pass	VUS			BMPR1A			48	48
0078593		Breast Cancer	FEMALE	HerediGENE Hereditary Panel	pass	VUS			ATM, RAD51D			69
0078614	1984-09-16	Breast Cancer	FEMALE	HerediGENE Hereditary Panel	pass	Positive (Pathogenic)	BRCA1, NBN					36	37
0078610	1978-03-20	Breast Cancer	FEMALE	HerediGENE Hereditary Panel	pass	VUS			MSH3			42	43
0078613	1998-02-14	Breast Cancer	FEMALE	HerediGENE Hereditary Panel	pass	Negative						23	23
0078616	1983-06-08	Breast Cancer	FEMALE	HerediGENE Hereditary Panel	pass	Negative						38	38
0078637	1977-10-30	Ovarian Cancer	FEMALE	HerediGENE Hereditary Panel	pass	Positive (Pathogenic)	BRCA1		MEN1, MRE11			44	43
0078639	1977-02-08	Breast Cancer	FEMALE	HerediGENE Hereditary Panel	pass	VUS			ATM			44	44
0078649	1986-03-08	Breast Cancer	FEMALE	HerediGENE Hereditary Panel	pass	VUS			BRIP1, FANCL			35	35
0078650	1981-01-25	Breast Cancer	FEMALE	HerediGENE Hereditary Panel	pass	Negative						40	40
0078652	1972-10-08	Breast Cancer	FEMALE	HerediGENE Hereditary Panel	pass	Negative						49	48
0078683	1977-07-12	Breast Cancer	FEMALE	HerediGENE Hereditary Panel	pass	Negative						63	44
0078697		Breast Cancer	FEMALE	HerediGENE Hereditary Panel	pass	Positive (Pathogenic)	BRCA2		BRIP1, FANCM, RAD51B			46
0078703	1978-07-10	Breast Cancer	FEMALE	HerediGENE Hereditary Panel	pass	Negative						42	43
0078747	1970-08-17	Breast Cancer	FEMALE	HerediGENE Hereditary Panel	pass	VUS			RAD50			48	51
0078749	1959-06-09	Breast Cancer	FEMALE	HerediGENE Hereditary Panel	pass	VUS			BRIP1, MUTYH			62	62
0078750	1968-02-19	Ovarian Cancer	FEMALE	HerediGENE Hereditary Panel	pass	Negative						53	53
0078623		Breast Cancer	FEMALE	HerediGENE Hereditary Panel	pass	Negative						74
0078767	1957-06-03	Ovarian Cancer	FEMALE	HerediGENE Hereditary Panel	pass	VUS			MUTYH			64	64
0039663	1981-10-06	Breast Cancer	FEMALE	HerediGENE Hereditary Panel	pass	VUS			BRCA2			36	40
0078778	1954-05-27	Breast Cancer	FEMALE	HerediGENE Hereditary Panel	pass	VUS			MRE11			66	67
0078791	1973-12-16	Breast Cancer	FEMALE	HerediGENE Hereditary Panel	pass	VUS			FANCM			35	47
0078795		Breast Cancer	FEMALE	HerediGENE Hereditary Panel	pass	VUS			MEN1			63
0060710	1959-05-28	Breast Cancer	FEMALE	HerediGENE Hereditary Panel	pass	VUS			BRCA2, MRE11			60	62
0078798	1983-04-16	Breast Cancer	FEMALE	HerediGENE Hereditary Panel	pass	Negative						38	38
0078800	1974-03-30	Breast Cancer	FEMALE	HerediGENE Hereditary Panel	pass	Negative						47	47
0078033	1971-05-28	Breast Cancer	FEMALE	HerediGENE Hereditary Panel	pass	VUS			APC			50	50
0078809		Breast Cancer	FEMALE	HerediGENE Hereditary Panel	pass	Positive (Pathogenic)	MLH1	CHEK2		MLH1		41
0073619	1973-01-12	Breast Cancer	FEMALE	HerediGENE Hereditary Panel	pass	Negative						48	48
0078818	1969-02-08	Breast Cancer	FEMALE	HerediGENE Hereditary Panel	pass	Negative						52	52
0077911	1958-09-01	Breast Cancer	FEMALE	HerediGENE Hereditary Panel	pass	VUS			ATM, FANCL			63	63
0078868	1970-08-18	Breast Cancer	FEMALE	HerediGENE Hereditary Panel	pass	Negative						51	51
0011354	1962-06-08	Breast Cancer	FEMALE	HerediGENE Hereditary Panel	pass	VUS			BRCA2, RAD50			38	59
0078897	1959-08-01	Ovarian Cancer	FEMALE	HerediGENE Hereditary Panel	pass	VUS			MLH1, POLE			56	62
0079124	1977-08-18	Breast Cancer	FEMALE	HerediGENE Hereditary Panel	pass	Positive (Likely Pathogenic)		CHEK2	APC, FANCM			44	44
0079005	1975-06-23	Ovarian Cancer	FEMALE	HerediGENE Hereditary Panel	pass	Positive (Likely Pathogenic)	MUTYH		CHEK2		MUTYH	45	46
0062411	1960-09-06	Breast Cancer	FEMALE	HerediGENE Hereditary Panel	pass	Negative						60	61
0079178	1975-10-09	Breast Cancer	FEMALE	HerediGENE Hereditary Panel	pass	Negative						38	46
0079183	1994-04-13	Breast Cancer	FEMALE	HerediGENE Hereditary Panel	pass	Positive (Pathogenic)	RAD50		NF1			27	27
0079213	1969-03-09	Breast Cancer	FEMALE	HerediGENE Hereditary Panel	pass	Negative						45	52
0079215		Ovarian Cancer	FEMALE	HerediGENE Hereditary Panel	pass	VUS			ATM, FANCM, NBN			60
0079217	1984-05-09	Breast Cancer	FEMALE	HerediGENE Hereditary Panel	pass	Negative						34	37
0079229	1975-01-15	Breast Cancer	FEMALE	HerediGENE Hereditary Panel	pass	Negative						37	46
0079248	1974-10-07	Breast Cancer	FEMALE	HerediGENE Hereditary Panel	pass	Positive (Pathogenic)	BRCA1, BRIP1		ATM			43	47
0079253	1970-05-11	Breast Cancer	FEMALE	HerediGENE Hereditary Panel	pass	VUS			RAD51C			48	51
0079231	1947-11-28	Ovarian Cancer	FEMALE	HerediGENE Hereditary Panel	pass	Positive (Pathogenic)	ATM, BRCA2		MUTYH	ATM		73	73
0077007	1980-09-23	Breast Cancer	FEMALE	HerediGENE Hereditary Panel	pass	Negative						41	41
0079285	1985-05-16	Breast Cancer	FEMALE	HerediGENE Hereditary Panel	pass	Negative						36	36
0079287	1976-05-12	Breast Cancer	FEMALE	HerediGENE Hereditary Panel	pass	Positive (Likely Pathogenic)		CHEK2				45	45
0079302		Breast Cancer	FEMALE	HerediGENE Hereditary Panel	pass	Negative						41
0079306	1982-05-02	Breast Cancer	FEMALE	HerediGENE Hereditary Panel	pass	VUS			MSH6, PTEN			39	39
0079309	1950-08-10	Breast Cancer	FEMALE	HerediGENE Hereditary Panel	pass	VUS			AXIN2, POLD1			58	71
0079274	1977-06-19	Breast Cancer	FEMALE	HerediGENE Hereditary Panel	pass	Positive (Pathogenic)	NBN		MSH2			44	44
0078371	1968-10-07	Breast Cancer	FEMALE	HerediGENE Hereditary Panel	pass	Positive (Pathogenic)	PALB2		STK11			53	53
0070064	1977-09-11	Breast Cancer	FEMALE	HerediGENE Hereditary Panel	pass	Negative						39	44
0079358		Breast Cancer	FEMALE	HerediGENE Hereditary Panel	pass	VUS			CDK4			41
0079357	2002-12-17	Ovarian Cancer	FEMALE	HerediGENE Hereditary Panel	pass	VUS			AXIN2, CHEK2			19	18
0079003	1976-11-11	Breast Cancer	FEMALE	HerediGENE Hereditary Panel	pass	Positive (Likely Pathogenic)		CHEK2		CHEK2		39	44
0079413	1949-07-26	Breast Cancer	FEMALE	HerediGENE Hereditary Panel	pass	VUS			MRE11			42	72
0079442	1977-02-07	Breast Cancer	FEMALE	HerediGENE Hereditary Panel	pass	Negative						44	44
0079443	1985-12-24	Breast Cancer	FEMALE	HerediGENE Hereditary Panel	pass	Negative						36	35
0079456		Ovarian Cancer	FEMALE	HerediGENE Hereditary Panel	pass	Negative						79
0079462	1986-04-14	Breast Cancer	FEMALE	HerediGENE Hereditary Panel	pass	VUS			MRE11, RAD50			35	35
0079472	1979-11-13	Breast Cancer	FEMALE	HerediGENE Hereditary Panel	pass	VUS			BRCA2			42	41
0079485		Breast Cancer	FEMALE	HerediGENE Hereditary Panel	pass	VUS			FANCA			41
0079491	1989-06-10	Breast Cancer	FEMALE	HerediGENE Hereditary Panel	pass	VUS			APC			32	32
0079532	1965-08-29	Breast Cancer	FEMALE	HerediGENE Hereditary Panel	pass	Positive (Pathogenic)	BRCA1		SMARCA4			48	56
0079430	1965-05-04	Breast Cancer	FEMALE	HerediGENE Hereditary Panel	pass	VUS			APC			56	56
0079535		Breast Cancer	FEMALE	HerediGENE Hereditary Panel	pass	VUS			MSH3			65
0079545	1972-07-29	Breast Cancer	FEMALE	HerediGENE Hereditary Panel	pass	VUS			FANCA, VHL			46	49
0079556		Ovarian Cancer	FEMALE	HerediGENE Hereditary Panel	pass	Negative						73
0079589	1986-09-10	Breast Cancer	FEMALE	HerediGENE Hereditary Panel	pass	Negative						35	35
0079590	1973-02-19	Ovarian Cancer	FEMALE	HerediGENE Hereditary Panel	pass	VUS			MEN1, MSH6, PALB2, RAD51D			48	48
0079570	1974-02-08	Breast Cancer	FEMALE	HerediGENE Hereditary Panel	pass	VUS			RAD51B			47	47
0079604		Breast Cancer	FEMALE	HerediGENE Hereditary Panel	pass	VUS			NTHL1			39
0079616	1956-07-18	Breast Cancer	FEMALE	HerediGENE Hereditary Panel	pass	VUS			BRCA2, NF1, NF1, RET, RET			51	65
0079629	1968-11-04	Breast Cancer	FEMALE	HerediGENE Hereditary Panel	pass	Positive (Pathogenic)	NTHL1		APC		NTHL1	52	52
0079648	1968-12-18	Breast Cancer	FEMALE	HerediGENE Hereditary Panel	pass	VUS			MSH6, RAD50			53	52
0079662	1985-12-01	Breast Cancer	FEMALE	HerediGENE Hereditary Panel	pass	Positive (Pathogenic)	BRCA2		FANCA, MEN1			36	35
0077081	1965-06-17	Breast Cancer	FEMALE	HerediGENE Hereditary Panel	pass	VUS			FANCA			56	56
0079685	1954-12-26	Breast Cancer	FEMALE	HerediGENE Hereditary Panel	pass	Positive (Likely Pathogenic)	FANCL					66	66
0079689		Cervical Cancer	FEMALE	HerediGENE Hereditary Panel	pass	Negative						72
0079692	1992-02-14	Breast Cancer	FEMALE	HerediGENE Hereditary Panel	pass	VUS			NF1, PMS2			29	29
0079696	1952-03-13	Ovarian Cancer	FEMALE	HerediGENE Hereditary Panel	pass	VUS			SMARCA4			69	69
0079698	1976-10-25	Breast Cancer	FEMALE	HerediGENE Hereditary Panel	pass	Negative						45	45
0079730	1979-08-08	Breast Cancer	FEMALE	HerediGENE Hereditary Panel	pass	VUS			FANCL			42	42
0079971	1959-09-01	Breast Cancer	FEMALE	HerediGENE Hereditary Panel	pass	VUS			PPP2R2A			61	62
0079686	1983-10-06	Breast Cancer	FEMALE	HerediGENE Hereditary Panel	pass	Negative						38	38
0080004	1970-05-01	Breast Cancer	FEMALE	HerediGENE Hereditary Panel	pass	Positive (Pathogenic)	RAD50		MRE11			44	51
0079897	1982-09-19	Breast Cancer	FEMALE	HerediGENE Hereditary Panel	pass	VUS			FANCA, MSH2			38	39
0080020	1979-12-26	Breast Cancer	FEMALE	HerediGENE Hereditary Panel	pass	Positive (Pathogenic)	BRCA1		PALB2			33	41
0077195	1968-01-27	Breast Cancer	FEMALE	HerediGENE Hereditary Panel	pass	VUS			FANCA			53	53
0079463	1982-12-13	Breast Cancer	FEMALE	HerediGENE Hereditary Panel	pass	Positive (Pathogenic)	BRCA1		APC, ATM, FANCM			31	38
0080033		Breast Cancer	FEMALE	HerediGENE Hereditary Panel	pass	VUS			NBN, RET			41
0080049	1988-09-01	Breast Cancer	FEMALE	HerediGENE Hereditary Panel	pass	Negative						33	33
0079879	1974-10-09	Breast Cancer	FEMALE	HerediGENE Hereditary Panel	pass	VUS			FANCA			47	47
0078859	1980-12-05	Breast Cancer	FEMALE	HerediGENE Hereditary Panel	pass	VUS			RAD50			41	40
0078738	1974-12-06	Breast Cancer	FEMALE	HerediGENE Hereditary Panel	pass	VUS			APC, FANCM, NF1			46	46
0080055	1982-03-14	Breast Cancer	FEMALE	HerediGENE Hereditary Panel	pass	Negative						39	39
0080073	1977-12-23	Breast Cancer	FEMALE	HerediGENE Hereditary Panel	pass	VUS			CHEK2			44	43
0080077	1971-07-29	Breast Cancer	FEMALE	HerediGENE Hereditary Panel	pass	Negative						47	50
0080095	1976-04-02	Breast Cancer	FEMALE	HerediGENE Hereditary Panel	pass	VUS			STK11			42	45
0080100	1967-09-07	Breast Cancer	FEMALE	HerediGENE Hereditary Panel	pass	Positive (Pathogenic)	MUTYH		MSH6			54	54
0080088	1946-07-28	Breast Cancer	FEMALE	HerediGENE Hereditary Panel	pass	VUS			SMARCA4			75	75
0080112	1981-07-22	Breast Cancer	FEMALE	HerediGENE Hereditary Panel	pass	Negative						40	40
0080117		Breast Cancer	FEMALE	HerediGENE Hereditary Panel	pass	Negative						56
0080118	1940-12-24	Ovarian Cancer	FEMALE	HerediGENE Hereditary Panel	pass	Positive (Pathogenic)	RAD50		MEN1			81	80
0080124		Breast Cancer	FEMALE	HerediGENE Hereditary Panel	pass	VUS			FANCA, NTHL1			54
0080127		Breast Cancer	FEMALE	HerediGENE Hereditary Panel	pass	Negative						47
0080130	1974-06-17	Breast Cancer	FEMALE	HerediGENE Hereditary Panel	pass	VUS			BRIP1, SMARCA4			47	47
0056460	1986-12-12	Breast Cancer	FEMALE	HerediGENE Hereditary Panel	pass	VUS			SMARCA4			32	34
0077411	1980-07-22	Breast Cancer	FEMALE	HerediGENE Hereditary Panel	pass	VUS			RAD51B			45	41
0080173	1969-05-03	Breast Cancer	FEMALE	HerediGENE Hereditary Panel	pass	VUS			AXIN2, BRCA2, MSH6, PALB2			52	52
0079053	1969-11-18	Breast Cancer	FEMALE	HerediGENE Hereditary Panel	pass	Negative						52	51
0080177	1988-11-08	Breast Cancer	FEMALE	HerediGENE Hereditary Panel	pass	Positive (Pathogenic)	BRCA2					33	33
0080178	1979-10-08	Breast Cancer	FEMALE	HerediGENE Hereditary Panel	pass	VUS			RAD51B			42	42
0080179	1982-04-15	Breast Cancer	FEMALE	HerediGENE Hereditary Panel	pass	VUS			FANCM, MSH3, PALB2			39	39
0080193		Breast Cancer	FEMALE	HerediGENE Hereditary Panel	pass	VUS			MSH3			42
0080218		Breast Cancer	FEMALE	HerediGENE Hereditary Panel	pass	VUS			FANCM, RET			40
0080217	1974-08-02	Breast Cancer	FEMALE	HerediGENE Hereditary Panel	pass	VUS			BRCA2			47	47
0080335	1979-02-12	Breast Cancer	FEMALE	HerediGENE Hereditary Panel	pass	VUS			FANCM			42	42
0023238	1964-03-10	Breast Cancer	FEMALE	HerediGENE Hereditary Panel	pass	VUS			FANCA, MSH3			50	57
0080346	1967-09-06	Ovarian Cancer	FEMALE	HerediGENE Hereditary Panel	pass	Negative						54	54
0080359		Breast Cancer	FEMALE	HerediGENE Hereditary Panel	pass	VUS			POLE			41
0080399	1977-03-26	Breast Cancer	FEMALE	HerediGENE Hereditary Panel	pass	VUS			MSH2, NBN, RET			44	44
0080428	1948-02-20	Ovarian Cancer	FEMALE	HerediGENE Hereditary Panel	pass	VUS			ATM, BRCA1			73	73
0080432	1966-03-27	Breast Cancer	FEMALE	HerediGENE Hereditary Panel	pass	Negative						49	55
0080477	1981-02-16	Breast Cancer	FEMALE	HerediGENE Hereditary Panel	pass	VUS			FANCL, MSH2			40	40
0080481	1973-07-29	Breast Cancer	FEMALE	HerediGENE Hereditary Panel	pass	VUS			APC			47	48
0080485	1981-01-02	Breast Cancer	FEMALE	HerediGENE Hereditary Panel	pass	Negative						38	40
0080487	1987-03-02	Breast Cancer	FEMALE	HerediGENE Hereditary Panel	pass	Positive (Pathogenic)	BRCA1					34	34
0055994	1980-11-12	Breast Cancer	FEMALE	HerediGENE Hereditary Panel	pass	Negative						39	41
0080519	1975-09-12	Breast Cancer	FEMALE	HerediGENE Hereditary Panel	pass	VUS			RET			46	46
0080535	1990-12-02	Breast Cancer	FEMALE	HerediGENE Hereditary Panel	pass	Positive (Pathogenic)	BRCA1					31	30
0080544	1972-12-20	Breast Cancer	FEMALE	HerediGENE Hereditary Panel	pass	VUS			BRIP1, PALB2			49	48
0080548	1986-11-25	Breast Cancer	FEMALE	HerediGENE Hereditary Panel	pass	VUS			MEN1, NF1, PALB2			35	35
0080605	1984-05-10	Breast Cancer	FEMALE	HerediGENE Hereditary Panel	pass	VUS			RAD50, RAD51B			50	37
0080612	1974-12-06	Breast Cancer	FEMALE	HerediGENE Hereditary Panel	pass	VUS			MSH6			47	46
0080622		Breast Cancer	FEMALE	HerediGENE Hereditary Panel	pass	Negative						50
0080623	1944-09-09	Ovarian Cancer	FEMALE	HerediGENE Hereditary Panel	pass	Negative						77	77
0080625	1983-08-10	Breast Cancer	FEMALE	HerediGENE Hereditary Panel	pass	Negative						38	38
0080624	1968-10-27	Ovarian Cancer	FEMALE	HerediGENE Hereditary Panel	pass	Negative						53	53
0080627	1974-07-03	Breast Cancer	FEMALE	HerediGENE Hereditary Panel	pass	Negative						42	47
0080632	1952-07-24	Breast Cancer	FEMALE	HerediGENE Hereditary Panel	pass	Negative						67	69
0080646	1975-08-17	Breast Cancer	FEMALE	HerediGENE Hereditary Panel	pass	VUS			FANCM			45	46
0080650	1986-07-23	Breast Cancer	FEMALE	HerediGENE Hereditary Panel	pass	Positive (Pathogenic)	TP53		MSH3			35	35
0080649	1978-04-09	Breast Cancer	FEMALE	HerediGENE Hereditary Panel	pass	VUS			ATM, ATM, FANCA			43	43
0080658	1955-03-15	Peritoneal Cancer	FEMALE	HerediGENE Hereditary Panel	pass	VUS			AXIN2, BARD1, FANCA, PPP2R2A			66	66
0080663		Breast Cancer	FEMALE	HerediGENE Hereditary Panel	pass	Negative						45
0080665	1978-04-15	Breast Cancer	FEMALE	HerediGENE Hereditary Panel	pass	VUS			AXIN2			43	43
0058968	1976-10-25	Breast Cancer	FEMALE	HerediGENE Hereditary Panel	pass	VUS			APC			43	45
0080673	1940-04-22	Breast Cancer	FEMALE	HerediGENE Hereditary Panel	pass	VUS			MRE11, RET			75	81
0080683	1972-08-29	Ovarian Cancer	FEMALE	HerediGENE Hereditary Panel	pass	VUS			BRIP1, FANCM, FANCM, NF1			49	49
0080688	1979-05-15	Breast Cancer	FEMALE	HerediGENE Hereditary Panel	pass	VUS			MRE11, NTHL1			40	42
0080699	1969-02-17	Ovarian Cancer	FEMALE	HerediGENE Hereditary Panel	pass	Positive (Pathogenic)	BRCA1, NTHL1, BRCA1, NTHL1				NTHL1, NTHL1	52	52
0080703	1978-06-15	Breast Cancer	FEMALE	HerediGENE Hereditary Panel	pass	VUS			NBN			43	43
0079145	1983-04-18	Breast Cancer	FEMALE	HerediGENE Hereditary Panel	pass	Negative						38	38
0080707	1941-03-22	Breast Cancer	FEMALE	HerediGENE Hereditary Panel	pass	VUS			TP53			80	80
0080711	1979-07-27	Breast Cancer	FEMALE	HerediGENE Hereditary Panel	pass	VUS			ATM, ATM			33	42
0080713	1982-06-22	Breast Cancer	FEMALE	HerediGENE Hereditary Panel	pass	VUS			CHEK2, NF1			39	39
0080726	1982-09-28	Breast Cancer	FEMALE	HerediGENE Hereditary Panel	pass	Negative						39	39
0080731	1981-04-18	Breast Cancer	FEMALE	HerediGENE Hereditary Panel	pass	Negative						39	40
0080734	1981-02-03	Breast Cancer	FEMALE	HerediGENE Hereditary Panel	pass	Positive (Pathogenic)	BRCA2		CHEK2, PALB2			40	40
0080736		Breast Cancer	FEMALE	HerediGENE Hereditary Panel	pass	VUS			FANCA, RAD50			57
0080790	1993-02-12	Breast Cancer	FEMALE	HerediGENE Hereditary Panel	pass	Positive (Pathogenic)	CHEK2		ATM, STK11			28	28
0080775	1973-07-01	Breast Cancer	FEMALE	HerediGENE Hereditary Panel	pass	Negative						48	48
0080844	1973-11-24	Breast Cancer	FEMALE	HerediGENE Hereditary Panel	pass	Negative						48	48
0080849	1964-07-17	Ovarian Cancer	FEMALE	HerediGENE Hereditary Panel	pass	VUS			MEN1			57	57
0023241	1962-02-04	Breast Cancer	FEMALE	HerediGENE Hereditary Panel	pass	VUS			CDH1			53	59
0080859	1983-08-10	Breast Cancer	FEMALE	HerediGENE Hereditary Panel	pass	VUS			MSH3			38	38
0080871		Endometrial Cancer	FEMALE	HerediGENE Hereditary Panel	pass	VUS			ATM, CDK4			49
0080911	1963-09-01	Breast Cancer	FEMALE	HerediGENE Hereditary Panel	pass	VUS			ATM, ATM, TP53			44	58
0080939		Breast Cancer	FEMALE	HerediGENE Hereditary Panel	pass	VUS			BRIP1, POLD1			42
0080943	1981-12-01	Breast Cancer	FEMALE	HerediGENE Hereditary Panel	pass	Positive (Pathogenic)	NBN		AXIN2			39	40
0081006	1958-06-18	Breast Cancer	FEMALE	HerediGENE Hereditary Panel	pass	Negative						63	63
0079741	1981-04-25	Breast Cancer	FEMALE	HerediGENE Hereditary Panel	pass	VUS						40	40
0081010	1975-12-14	Breast Cancer	FEMALE	HerediGENE Hereditary Panel	pass	Negative						45	45
0081013	1963-02-25	Breast Cancer	FEMALE	HerediGENE Hereditary Panel	pass	VUS			BRIP1			59	58
0081020	1977-03-28	Breast Cancer	FEMALE	HerediGENE Hereditary Panel	pass	Negative						44	44
0081039		Breast Cancer	FEMALE	HerediGENE Hereditary Panel	pass	Negative						44
0080945	1954-07-12	Breast Cancer	FEMALE	HerediGENE Hereditary Panel	pass	Positive (Pathogenic)		CHEK2	FANCA, FANCL			57	67
0081012	1976-10-27	Breast Cancer	FEMALE	HerediGENE Hereditary Panel	pass	Positive (Pathogenic)	BRCA2					45	45
0081059	1980-05-29	Breast Cancer	FEMALE	HerediGENE Hereditary Panel	pass	VUS			BRIP1, FANCA, MSH6			41	41
0081060	1992-11-18	Breast Cancer	FEMALE	HerediGENE Hereditary Panel	pass	Positive (Pathogenic)	BRCA2					29	29
0081071	1977-07-08	Breast Cancer	FEMALE	HerediGENE Hereditary Panel	pass	VUS			BRIP1, FANCM			43	44
0081076	1952-08-23	Breast Cancer	FEMALE	HerediGENE Hereditary Panel	pass	VUS			FANCL, RAD50			70	69
0081083	1972-12-28	Breast Cancer	FEMALE	HerediGENE Hereditary Panel	pass	Positive (Likely Pathogenic)	FANCM					49	48
0079745	1974-12-05	Breast Cancer	FEMALE	HerediGENE Hereditary Panel	pass	Negative						47	47
0081091	1986-02-10	Breast Cancer	FEMALE	HerediGENE Hereditary Panel	pass	Negative						32	35
0081094	1980-02-08	Breast Cancer	FEMALE	HerediGENE Hereditary Panel	pass	Negative						41	41
0064172	1980-11-08	Breast Cancer	FEMALE	HerediGENE Hereditary Panel	pass	Positive (Pathogenic)	MUTYH				MUTYH	40	41
0081096	1977-02-11	Breast Cancer	FEMALE	HerediGENE Hereditary Panel	pass	VUS			APC			44	44
0074801	1978-03-16	Breast Cancer	FEMALE	HerediGENE Hereditary Panel	pass	VUS			ATM, MSH6			43	43
0081128		Breast Cancer	FEMALE	HerediGENE Hereditary Panel	pass	Negative						38
0080868	1965-07-09	Breast Cancer	FEMALE	HerediGENE Hereditary Panel	pass	Negative						56	56
0081196	1936-02-15	Ovarian Cancer	FEMALE	HerediGENE Hereditary Panel	pass	VUS			NBN			85	85
0081205		Endometrial Cancer	FEMALE	HerediGENE Hereditary Panel	pass	Positive (Pathogenic)	MSH3		FANCA, MSH3			32
0020064	1967-06-09	Breast Cancer	FEMALE	HerediGENE Hereditary Panel	pass	VUS			MRE11, RAD50			47	54
0081234	1976-05-31	Breast Cancer	FEMALE	HerediGENE Hereditary Panel	pass	VUS			APC			48	45
0081236	1965-10-08	Breast Cancer	FEMALE	HerediGENE Hereditary Panel	pass	Negative						52	56
0081221	1977-02-03	Breast Cancer	FEMALE	HerediGENE Hereditary Panel	pass	Positive (Pathogenic)	MUTYH		ATM		MUTYH	44	44
0081243	1976-04-01	Breast Cancer	FEMALE	HerediGENE Hereditary Panel	pass	VUS			ATM, FANCA			45	45
0077475	1977-06-14	Breast Cancer	FEMALE	HerediGENE Hereditary Panel	pass	VUS			FANCM, MSH3			44	44
0081271	1969-12-15	Breast Cancer	FEMALE	HerediGENE Hereditary Panel	pass	VUS			FANCA			52	52
0081295	1981-04-06	Breast Cancer	FEMALE	HerediGENE Hereditary Panel	pass	VUS			MSH3			40	40
0081084	1983-06-27	Breast Cancer	FEMALE	HerediGENE Hereditary Panel	pass	VUS			RAD51D			38	38
0080628	1957-07-10	Breast Cancer	FEMALE	HerediGENE Hereditary Panel	pass	VUS			MLH1, MSH2			64	64
0078814	1976-11-08	Breast Cancer	FEMALE	HerediGENE Hereditary Panel	pass	VUS			ATM, NF1			45	45
0080764	1968-11-03	Breast Cancer	FEMALE	HerediGENE Hereditary Panel	pass	Positive (Pathogenic)	BRCA2, BRCA2					53	53
0081338	1986-03-06	Breast Cancer	FEMALE	HerediGENE Hereditary Panel	pass	Negative						34	35
0081386	1979-09-03	Breast Cancer	FEMALE	HerediGENE Hereditary Panel	pass	VUS			APC, BRCA1, BRCA1, SMARCA4			43	42
0081387	1982-04-25	Breast Cancer	FEMALE	HerediGENE Hereditary Panel	pass	VUS			FANCL, MSH6			39	39
0081380	1989-06-08	Breast Cancer	FEMALE	HerediGENE Hereditary Panel	pass	VUS			MUTYH, PMS2		MUTYH	32	32
0081402	1983-09-11	Breast Cancer	FEMALE	HerediGENE Hereditary Panel	pass	Positive (Pathogenic)	BRCA1		FANCM, PALB2, TP53			38	38
0081415	1975-10-06	Breast Cancer	FEMALE	HerediGENE Hereditary Panel	pass	VUS			RAD51B			46	46
0081334	1968-08-10	Breast Cancer	FEMALE	HerediGENE Hereditary Panel	pass	VUS			PALB2			53	53
0081421		Breast Cancer	FEMALE	HerediGENE Hereditary Panel	pass	VUS			MSH2			48
0081430	1992-08-18	Breast Cancer	FEMALE	HerediGENE Hereditary Panel	pass	Positive (Pathogenic)	BRCA1					29	29
0081448	1966-07-02	Breast Cancer	FEMALE	HerediGENE Hereditary Panel	pass	VUS			RAD51C			55	55
0081466	1962-12-07	Breast Cancer	FEMALE	HerediGENE Hereditary Panel	pass	Negative						59	59
0081468		Breast Cancer	FEMALE	HerediGENE Hereditary Panel	pass	Negative						37
0081435	1984-07-28	Breast Cancer	FEMALE	HerediGENE Hereditary Panel	pass	Negative						37	37
0081401		Ovarian Cancer	FEMALE	HerediGENE Hereditary Panel	pass	Positive (Likely Pathogenic)		BRCA1	MRE11			57
0081501	1970-07-21	Breast Cancer	FEMALE	HerediGENE Hereditary Panel	pass	Positive (Pathogenic)	CHEK2		NBN			51	51
0081527	1963-08-09	Breast Cancer	FEMALE	HerediGENE Hereditary Panel	pass	VUS			NBN			58	58
0081533	1962-08-19	Ovarian Cancer	FEMALE	HerediGENE Hereditary Panel	pass	Negative						59	59
0080942	1974-08-15	Breast Cancer	FEMALE	HerediGENE Hereditary Panel	pass	VUS			FANCA, FANCM			47	47
0081552	1981-10-06	Breast Cancer	FEMALE	HerediGENE Hereditary Panel	pass	VUS			MEN1, RAD50, RAD51B			40	40
0078104	1977-11-22	Breast Cancer	FEMALE	HerediGENE Hereditary Panel	pass	Negative						44	44
0081554	1950-08-01	Breast Cancer	FEMALE	HerediGENE Hereditary Panel	pass	Negative						71	71
0081490	1973-03-06	Breast Cancer	FEMALE	HerediGENE Hereditary Panel	pass	Negative						43	48
0046589	1982-07-20	Ovarian Cancer	FEMALE	HerediGENE Hereditary Panel	pass	VUS			NTHL1			35	39
0081574	1978-06-30	Breast Cancer	FEMALE	HerediGENE Hereditary Panel	pass	VUS			FANCL			43	43
0081589	1966-12-15	Breast Cancer	FEMALE	HerediGENE Hereditary Panel	pass	VUS			FANCM, SMARCA4			55	55
0081592	1970-03-06	Breast Cancer	FEMALE	HerediGENE Hereditary Panel	pass	VUS			BRIP1			51	51
0081606	1968-04-23	Breast Cancer	FEMALE	HerediGENE Hereditary Panel	pass	VUS			FANCM			42	53
0081620	1971-05-02	Breast Cancer	FEMALE	HerediGENE Hereditary Panel	pass	VUS			APC			50	50
0081629	1969-03-09	Breast Cancer	FEMALE	HerediGENE Hereditary Panel	pass	VUS			MSH2			45	52
0080097	1980-09-20	Breast Cancer	FEMALE	HerediGENE Hereditary Panel	pass	VUS			CHEK2			41	41
0081650	1980-03-22	Breast Cancer	FEMALE	HerediGENE Hereditary Panel	pass	VUS			FANCM, NF1			41	41
0050234	1970-05-27	Breast Cancer	FEMALE	HerediGENE Hereditary Panel	pass	VUS			PMS2			48	51
0081689	1979-09-17	Breast Cancer	FEMALE	HerediGENE Hereditary Panel	pass	Negative						42	42
0081762	1991-02-23	Breast Cancer	FEMALE	HerediGENE Hereditary Panel	pass	VUS			ATM			30	30
0081797	1960-02-09	Breast Cancer	FEMALE	HerediGENE Hereditary Panel	pass	Negative						61	61
0081814	1978-03-26	Breast Cancer	FEMALE	HerediGENE Hereditary Panel	pass	VUS			MSH6			43	43
0081816	1952-01-05	Ovarian Cancer	FEMALE	HerediGENE Hereditary Panel	pass	VUS			BRIP1, SMARCA4			70	70
0081817	1977-02-07	Breast Cancer	FEMALE	HerediGENE Hereditary Panel	pass	Positive (Pathogenic)	BRCA1, RAD50		NBN			45	44
0081840	1981-10-09	Breast Cancer	FEMALE	HerediGENE Hereditary Panel	pass	Negative						40	40
0081839	1963-09-02	Breast Cancer	FEMALE	HerediGENE Hereditary Panel	pass	Negative						59	58
0081845	1971-08-23	Ovarian Cancer	FEMALE	HerediGENE Hereditary Panel	pass	Positive (Pathogenic)	BRCA1, RAD50			BRCA1		50	50
0070853	1951-06-19	Breast Cancer	FEMALE	HerediGENE Hereditary Panel	pass	VUS			AXIN2, SMAD4			60	70
0081851	1970-10-22	Breast Cancer	FEMALE	HerediGENE Hereditary Panel	pass	VUS			PALB2, RAD50			44	51
0081857		Ovarian Cancer	FEMALE	HerediGENE Hereditary Panel	pass	Negative						80
0081855	1959-05-21	Breast Cancer	FEMALE	HerediGENE Hereditary Panel	pass	VUS			RAD50			49	62
0081887		Breast Cancer	FEMALE	HerediGENE Hereditary Panel	pass	VUS			BRIP1, MSH3, POLE, SMARCA4			43
0081890	1951-01-11	Ovarian Cancer	FEMALE	HerediGENE Hereditary Panel	pass	Negative						68	71
0081725	1967-02-07	Breast Cancer	FEMALE	HerediGENE Hereditary Panel	pass	VUS			APC, MUTYH		MUTYH	50	54
0081913	1972-02-18	Breast Cancer	FEMALE	HerediGENE Hereditary Panel	pass	VUS			RAD51C			49	49
0081917	1980-08-14	Breast Cancer	FEMALE	HerediGENE Hereditary Panel	pass	VUS			FANCA, NF1			40	41
0081932	1979-10-13	Breast Cancer	FEMALE	HerediGENE Hereditary Panel	pass	VUS			FANCM, MSH6			42	42
0081964	1973-05-16	Breast Cancer	FEMALE	HerediGENE Hereditary Panel	pass	VUS			FANCA, PPP2R2A			35	48
0081973	1971-11-14	Cervical Cancer	FEMALE	HerediGENE Hereditary Panel	pass	Positive (Likely Pathogenic)		RAD51C				40	50
0081969	1973-06-14	Breast Cancer	FEMALE	HerediGENE Hereditary Panel	pass	VUS			MSH3, NBN, NTHL1			48	48
0081985	1969-03-05	Breast Cancer	FEMALE	HerediGENE Hereditary Panel	pass	Positive (Pathogenic)	BRCA1		NTHL1			31	52
0081997		Breast Cancer	FEMALE	HerediGENE Hereditary Panel	pass	VUS			FANCM, SMARCA4			41
0082002	1975-02-04	Breast Cancer	FEMALE	HerediGENE Hereditary Panel	pass	Positive (Pathogenic)	MUTYH, NBN		FANCA			46	46
0082012	1978-01-08	Breast Cancer	FEMALE	HerediGENE Hereditary Panel	pass	VUS			MRE11, NTHL1			43	44
0082022	1975-12-28	Breast Cancer	FEMALE	HerediGENE Hereditary Panel	pass	VUS			BRIP1, VHL			45	46
0082023		Breast Cancer	FEMALE	HerediGENE Hereditary Panel	pass	Positive (Pathogenic)		FANCL				51
0082046	1938-02-25	Breast Cancer	FEMALE	HerediGENE Hereditary Panel	pass	Negative						83	83
0074534	1985-01-03	Breast Cancer	FEMALE	HerediGENE Hereditary Panel	pass	VUS			ATM, ATM, ATM, STK11			36	37
0082101	1948-09-16	Breast Cancer	FEMALE	HerediGENE Hereditary Panel	pass	VUS			MSH6, SMARCA4			73	73
0082125	1978-08-21	Breast Cancer	FEMALE	HerediGENE Hereditary Panel	pass	Positive (Pathogenic)	MRE11	BRCA1	EPCAM	BRCA1		40	43
0082156	1973-05-24	Breast Cancer	FEMALE	HerediGENE Hereditary Panel	pass	Negative						48	48
0011829	1971-03-27	Breast Cancer	FEMALE	HerediGENE Hereditary Panel	pass	Negative						42	50
0081892	1986-08-02	Breast Cancer	FEMALE	HerediGENE Hereditary Panel	pass	Positive (Pathogenic)	BRCA2					36	35
0081521	1951-12-27	Breast Cancer	FEMALE	HerediGENE Hereditary Panel	pass	VUS			NF1			48	70
0082181	1986-09-25	Breast Cancer	FEMALE	HerediGENE Hereditary Panel	pass	VUS			FANCA, RAD51C			48	35
0082191	1985-04-22	Breast Cancer	FEMALE	HerediGENE Hereditary Panel	pass	VUS			PALB2			37	36
0082262	1982-09-04	Breast Cancer	FEMALE	HerediGENE Hereditary Panel	pass	VUS			MEN1, MUTYH, NBN			40	39
0082288	1974-01-20	Breast Cancer	FEMALE	HerediGENE Hereditary Panel	pass	VUS			MEN1			47	48
0082299	1984-01-16	Breast Cancer	FEMALE	HerediGENE Hereditary Panel	pass	Negative						36	38
0082311	1979-09-10	Breast Cancer	FEMALE	HerediGENE Hereditary Panel	pass	VUS			PMS2			43	42
0082329	1989-12-07	Breast Cancer	FEMALE	HerediGENE Hereditary Panel	pass	VUS			MSH3			32	32
0076696	1970-12-09	Breast Cancer	FEMALE	HerediGENE Hereditary Panel	pass	VUS			APC, AXIN2, CDH1, RAD51B			51	51
0082386	1983-01-22	Breast Cancer	FEMALE	HerediGENE Hereditary Panel	pass	Negative						35	39
0082382		Cervical Cancer	FEMALE	HerediGENE Hereditary Panel	pass	Negative						45
0082424	1964-05-20	Breast Cancer	FEMALE	HerediGENE Hereditary Panel	pass	VUS			FANCL, RAD51C			58	57
0082439	1974-09-11	Breast Cancer	FEMALE	HerediGENE Hereditary Panel	pass	VUS			POLD1			38	47
0082450	1983-07-24	Breast Cancer	FEMALE	HerediGENE Hereditary Panel	pass	Positive (Pathogenic)	MUTYH				MUTYH	38	38
0069580	1968-12-17	Breast Cancer	FEMALE	HerediGENE Hereditary Panel	pass	Negative						53	53
0082532	1968-07-30	Ovarian Cancer	FEMALE	HerediGENE Hereditary Panel	pass	VUS			MLH1			60	53
0082555	1962-03-24	Breast Cancer	FEMALE	HerediGENE Hereditary Panel	pass	Positive (Pathogenic)	MSH3					50	59
0082561	1958-03-01	Breast Cancer	FEMALE	HerediGENE Hereditary Panel	pass	VUS			BRCA2			61	63
0082574	1973-05-10	Breast Cancer	FEMALE	HerediGENE Hereditary Panel	pass	VUS			POLD1			48	48
0082594		Breast Cancer	FEMALE	HerediGENE Hereditary Panel	pass	Negative						62
0082612	1984-07-31	Breast Cancer	FEMALE	HerediGENE Hereditary Panel	pass	Negative						37	37
0082615	1975-07-28	Breast Cancer	FEMALE	HerediGENE Hereditary Panel	pass	Negative						46	46
0082620	1959-07-17	Breast Cancer	FEMALE	HerediGENE Hereditary Panel	pass	Negative						62	62
0082624		Breast Cancer	FEMALE	HerediGENE Hereditary Panel	pass	Negative						64
0082634	1981-05-19	Ovarian Cancer	FEMALE	HerediGENE Hereditary Panel	pass	Positive (Likely Pathogenic)		FANCL	BRIP1, MLH1, RET			39	40
0082651	1972-01-20	Breast Cancer	FEMALE	HerediGENE Hereditary Panel	pass	Positive (Pathogenic)	BRCA1		ATM			49	50
0082656	1983-11-27	Breast Cancer	FEMALE	HerediGENE Hereditary Panel	pass	VUS			FANCA, MUTYH		MUTYH	37	38
0082670		Breast Cancer	FEMALE	HerediGENE Hereditary Panel	pass	Negative						70
0077221	1962-10-01	Breast Cancer	FEMALE	HerediGENE Hereditary Panel	pass	VUS			BRCA2			38	59
0082693	1945-12-14	Breast Cancer	FEMALE	HerediGENE Hereditary Panel	pass	VUS			FANCM			75	76
0081033	1977-12-07	Breast Cancer	FEMALE	HerediGENE Hereditary Panel	pass	VUS			AXIN2, BRIP1, MSH6			44	44
0082712	1962-07-30	Ovarian Cancer	FEMALE	HerediGENE Hereditary Panel	pass	Negative						58	59
0082718	1947-04-28	Breast Cancer	FEMALE	HerediGENE Hereditary Panel	pass	VUS			ATM			49	74
0078107	1964-06-08	Ovarian Cancer	FEMALE	HerediGENE Hereditary Panel	pass	Negative						57	57
0081635	1991-06-08	Breast Cancer	FEMALE	HerediGENE Hereditary Panel	pass	Positive (Pathogenic)	BRCA2					30	30
0082675		Breast Cancer	FEMALE	HerediGENE Hereditary Panel	pass	VUS			CDK4, MRE11, RAD50			53
0082742	1967-09-06	Breast Cancer	FEMALE	HerediGENE Hereditary Panel	pass	Positive (Pathogenic)	PALB2		MEN1			53	54
0082776	1977-11-26	Breast Cancer	FEMALE	HerediGENE Hereditary Panel	pass	Negative						44	44
0082777	1964-04-10	Breast Cancer	FEMALE	HerediGENE Hereditary Panel	pass	VUS			BRCA1			57	57
0082778	1983-06-25	Breast Cancer	FEMALE	HerediGENE Hereditary Panel	pass	VUS			CDH1, MSH3			38	38
0082780	1970-11-15	Breast Cancer	FEMALE	HerediGENE Hereditary Panel	pass	Positive (Pathogenic)	CHEK2, CHEK2					50	51
0082781	1976-10-17	Breast Cancer	FEMALE	HerediGENE Hereditary Panel	pass	Negative						59	45
0082787	1977-10-13	Breast Cancer	FEMALE	HerediGENE Hereditary Panel	pass	Negative						44	44
0082798	1979-03-26	Breast Cancer	FEMALE	HerediGENE Hereditary Panel	pass	Negative						42	42
0082806	1974-02-22	Breast Cancer	FEMALE	HerediGENE Hereditary Panel	pass	VUS			FANCA, FANCM			47	47
0082814	1981-08-18	Breast Cancer	FEMALE	HerediGENE Hereditary Panel	pass	Negative						60	40
0082817	1972-01-04	Breast Cancer	FEMALE	HerediGENE Hereditary Panel	pass	Negative						50	50
0081397	1982-03-24	Breast Cancer	FEMALE	HerediGENE Hereditary Panel	pass	Negative						39	39
0077126	1964-05-31	Breast Cancer	FEMALE	HerediGENE Hereditary Panel	pass	VUS			EPCAM			57	57
0082608	1977-01-14	Breast Cancer	FEMALE	HerediGENE Hereditary Panel	pass	VUS			BRCA2, MSH2			44	45
0076448	1974-06-10	Breast Cancer	FEMALE	HerediGENE Hereditary Panel	pass	Negative						47	47
0082882	1972-08-18	Breast Cancer	FEMALE	HerediGENE Hereditary Panel	pass	VUS			RAD51C			35	49
0082885	1975-03-20	Breast Cancer	FEMALE	HerediGENE Hereditary Panel	pass	Positive (Pathogenic)		CHEK2	BRCA2, MRE11			35	46
0082891	1976-07-12	Breast Cancer	FEMALE	HerediGENE Hereditary Panel	pass	Negative						45	45
0082897	1952-03-13	Breast Cancer	FEMALE	HerediGENE Hereditary Panel	pass	VUS			CDH1, RAD51C			69	69
0080224	1978-07-06	Breast Cancer	FEMALE	HerediGENE Hereditary Panel	pass	VUS			PMS2			43	43
0082933		Breast Cancer	FEMALE	HerediGENE Hereditary Panel	pass	VUS			BARD1			38
0082934	1942-01-03	Breast Cancer	FEMALE	HerediGENE Hereditary Panel	pass	VUS			PALB2, RAD50			65	80
0082941	1954-11-08	Breast Cancer	FEMALE	HerediGENE Hereditary Panel	pass	Negative						68	67
0082954	1973-07-14	Ovarian Cancer	FEMALE	HerediGENE Hereditary Panel	pass	Positive (Pathogenic)	BRCA1		NF1			48	48
0082554	1961-08-25	Breast Cancer	FEMALE	HerediGENE Hereditary Panel	pass	VUS			ATM, ATM, BRCA1			61	60
0082853	1976-08-19	Breast Cancer	FEMALE	HerediGENE Hereditary Panel	pass	VUS			ATM			45	45
0081007	1976-04-02	Breast Cancer	FEMALE	HerediGENE Hereditary Panel	pass	Negative						45	45
0082999	1953-04-06	Breast Cancer	FEMALE	HerediGENE Hereditary Panel	pass	Positive (Pathogenic)	RAD50					59	68
0083002	1987-07-14	Breast Cancer	FEMALE	HerediGENE Hereditary Panel	pass	Negative						32	34
0082996	1977-08-27	Breast Cancer	FEMALE	HerediGENE Hereditary Panel	pass	Negative						44	44
0083008	1972-12-14	Breast Cancer	FEMALE	HerediGENE Hereditary Panel	pass	VUS			APC, BRCA2, MLH1			48	49
0069118	1980-01-05	Breast Cancer	FEMALE	HerediGENE Hereditary Panel	pass	Positive (Pathogenic)	ATM		CHEK2, MEN1, MUTYH		MUTYH	40	42
0083039	1989-12-09	Breast Cancer	FEMALE	HerediGENE Hereditary Panel	pass	Positive (Pathogenic)	PTEN					32	32
0083055	1983-08-15	Breast Cancer	FEMALE	HerediGENE Hereditary Panel	pass	Negative						38	38
0083060	1960-09-30	Ovarian Cancer	FEMALE	HerediGENE Hereditary Panel	pass	Positive (Pathogenic)	BRIP1					61	61
0083100	1959-07-01	Breast Cancer	FEMALE	HerediGENE Hereditary Panel	pass	VUS			SMAD4			44	62
0083108	1963-02-27	Ovarian Cancer	FEMALE	HerediGENE Hereditary Panel	pass	Negative						58	58
0083122	1973-08-09	Breast Cancer	FEMALE	HerediGENE Hereditary Panel	pass	Positive (Pathogenic)	MUTYH		APC		MUTYH	49	48
0083129	1984-03-18	Breast Cancer	FEMALE	HerediGENE Hereditary Panel	pass	Negative						38	37
0083130	1975-08-27	Breast Cancer	FEMALE	HerediGENE Hereditary Panel	pass	VUS			FANCA, FANCL, MLH1, MSH6			46	46
0083161	1974-09-15	Breast Cancer	FEMALE	HerediGENE Hereditary Panel	pass	VUS			MLH1			47	47
0082034	1978-01-07	Breast Cancer	FEMALE	HerediGENE Hereditary Panel	pass	Negative						43	44
0082992	1977-08-13	Breast Cancer	FEMALE	HerediGENE Hereditary Panel	pass	Negative						44	44
0083165	1962-12-05	Ovarian Cancer	FEMALE	HerediGENE Hereditary Panel	pass	Negative						59	59
0083171	1956-03-17	Breast Cancer	FEMALE	HerediGENE Hereditary Panel	pass	Negative						65	65
0083173	1978-12-04	Breast Cancer	FEMALE	HerediGENE Hereditary Panel	pass	Positive (Pathogenic)	ATM					43	43
0083179	1971-11-06	Breast Cancer	FEMALE	HerediGENE Hereditary Panel	pass	VUS			BRCA1			45	50
0083193	1968-04-24	Breast Cancer	FEMALE	HerediGENE Hereditary Panel	pass	Positive (Pathogenic)	CHEK2		BRCA2			54	53
0083210	1982-08-07	Ovarian Cancer	FEMALE	HerediGENE Hereditary Panel	pass	Positive (Pathogenic)	BRCA1					39	39
0083226	1979-11-11	Breast Cancer	FEMALE	HerediGENE Hereditary Panel	pass	VUS			AXIN2, NBN			37	42
0083222	1977-04-25	Breast Cancer	FEMALE	HerediGENE Hereditary Panel	pass	Negative						44	44
0083231	1982-03-30	Breast Cancer	FEMALE	HerediGENE Hereditary Panel	pass	Negative						39	39
0083198	1966-01-30	Breast Cancer	FEMALE	HerediGENE Hereditary Panel	pass	Positive (Pathogenic)	ATM					41	56
0083242	1983-03-07	Breast Cancer	FEMALE	HerediGENE Hereditary Panel	pass	VUS			FANCM, RET			39	38
0083258	1966-01-01	Breast Cancer	FEMALE	HerediGENE Hereditary Panel	pass	VUS			NTHL1			56	56
0083223	1982-04-13	Breast Cancer	FEMALE	HerediGENE Hereditary Panel	pass	Positive (Pathogenic)	BRCA1		FANCM			40	39
0083271	1965-03-12	Breast Cancer	FEMALE	HerediGENE Hereditary Panel	pass	VUS			MEN1			44	56
0083277	1943-11-08	Breast Cancer	FEMALE	HerediGENE Hereditary Panel	pass	Negative						79	78
0077199	1970-04-13	Breast Cancer	FEMALE	HerediGENE Hereditary Panel	pass	Negative						50	51
0083283	1986-05-13	Breast Cancer	FEMALE	HerediGENE Hereditary Panel	pass	VUS			BMPR1A			35	35
0083336	1966-04-08	Breast Cancer	FEMALE	HerediGENE Hereditary Panel	pass	Negative						55	55
0083344	1984-05-14	Breast Cancer	FEMALE	HerediGENE Hereditary Panel	pass	Negative						37	37
0083322	1977-04-14	Breast Cancer	FEMALE	HerediGENE Hereditary Panel	pass	VUS			BRIP1			45	44
0083365	1983-05-23	Breast Cancer	FEMALE	HerediGENE Hereditary Panel	pass	VUS			CDH1, POLE, RET			39	38
0083371	1984-10-13	Breast Cancer	FEMALE	HerediGENE Hereditary Panel	pass	VUS			APC, BRCA1, FANCA, FANCM			38	37
0083373	1973-08-25	Breast Cancer	FEMALE	HerediGENE Hereditary Panel	pass	VUS			FANCM			48	48
0083411	1984-12-04	Breast Cancer	FEMALE	HerediGENE Hereditary Panel	pass	Negative						37	37
0083438	1978-02-25	Breast Cancer	FEMALE	HerediGENE Hereditary Panel	pass	Positive (Pathogenic)	CHEK2		MLH1			43	44
0083443	1976-07-16	Breast Cancer	FEMALE	HerediGENE Hereditary Panel	pass	Negative						44	45
0083451	1978-07-02	Breast Cancer	FEMALE	HerediGENE Hereditary Panel	pass	Positive (Pathogenic)	BRCA2, CHEK2		FANCA, NBN			42	43
0083453	1958-06-23	Ovarian Cancer	FEMALE	HerediGENE Hereditary Panel	pass	VUS			NTHL1			63	63
0083458	1983-03-07	Breast Cancer	FEMALE	HerediGENE Hereditary Panel	pass	VUS			STK11			38	38
0083459	1972-06-17	Breast Cancer	FEMALE	HerediGENE Hereditary Panel	pass	Negative						52	49
0083466	1957-03-23	Breast Cancer	FEMALE	HerediGENE Hereditary Panel	pass	VUS			FANCL			64	64
0083472	1968-02-08	Breast Cancer	FEMALE	HerediGENE Hereditary Panel	pass	VUS			AXIN2, RAD51B			37	54
0083491	1955-11-13	Breast Cancer	FEMALE	HerediGENE Hereditary Panel	pass	VUS			FANCM, NTHL1			65	66
0083526	1977-09-23	Breast Cancer	FEMALE	HerediGENE Hereditary Panel	pass	Negative						44	44
0083572	1979-06-18	Breast Cancer	FEMALE	HerediGENE Hereditary Panel	pass	Negative						42	42
0083575	1977-10-30	Breast Cancer	FEMALE	HerediGENE Hereditary Panel	pass	VUS			FANCA			45	44
0083576	1972-08-28	Ovarian Cancer	FEMALE	HerediGENE Hereditary Panel	pass	Negative						40	49
0083596	1970-08-13	Breast Cancer	FEMALE	HerediGENE Hereditary Panel	pass	VUS			BRCA2			30	51
0022651	1969-08-10	Breast Cancer	FEMALE	HerediGENE Hereditary Panel	pass	VUS			NTHL1			47	52
0083593	1975-10-26	Breast Cancer	FEMALE	HerediGENE Hereditary Panel	pass	Positive (Pathogenic)	BRCA2					46	46
0083634	1983-02-18	Breast Cancer	FEMALE	HerediGENE Hereditary Panel	pass	VUS			RAD51B			39	39
0083658	1987-03-21	Endometrial Cancer	FEMALE	HerediGENE Hereditary Panel	pass	Positive (Pathogenic)	MSH2					33	34
0083665	1970-01-20	Breast Cancer	FEMALE	HerediGENE Hereditary Panel	pass	Negative						52	52
0064643	1972-01-06	Breast Cancer	FEMALE	HerediGENE Hereditary Panel	pass	VUS			SMARCA4			48	50
0081349	1966-04-22	Breast Cancer	FEMALE	HerediGENE Hereditary Panel	pass	VUS			MEN1, RAD51B			56	55
0083677	1997-09-22	Breast Cancer	FEMALE	HerediGENE Hereditary Panel	pass	Positive (Likely Pathogenic)		RAD50	ATM			24	24
0083739	1989-12-01	Breast Cancer	FEMALE	HerediGENE Hereditary Panel	pass	Positive (Pathogenic)	BRCA2		FANCA			32	32
0083327	1962-10-27	Breast Cancer	FEMALE	HerediGENE Hereditary Panel	pass	VUS			BARD1, BRIP1, CHEK2			59	59
0083759	1977-09-09	Breast Cancer	FEMALE	HerediGENE Hereditary Panel	pass	Positive (Pathogenic)	BRCA2					44	44
0083764	1986-07-25	Breast Cancer	FEMALE	HerediGENE Hereditary Panel	pass	Negative						35	35
0083775	1978-02-21	Breast Cancer	FEMALE	HerediGENE Hereditary Panel	pass	Negative						44	44
0083777	1951-06-15	Ovarian/Fallopian Tube Cancer	FEMALE	HerediGENE Hereditary Panel	pass	Negative						71	70
0081290	1988-07-23	Breast Cancer	FEMALE	HerediGENE Hereditary Panel	pass	VUS			RAD51B			33	33
0083797	1980-03-16	Breast Cancer	FEMALE	HerediGENE Hereditary Panel	pass	VUS			RAD51B			42	41
0083799	1968-05-19	Breast Cancer	FEMALE	HerediGENE Hereditary Panel	pass	VUS			STK11			48	53
0083811	1960-01-01	Breast Cancer	FEMALE	HerediGENE Hereditary Panel	pass	VUS			AXIN2			61	62
0083721	1959-11-18	Breast Cancer	FEMALE	HerediGENE Hereditary Panel	pass	VUS			FANCM			40	62
0075167	1971-07-15	Breast Cancer	FEMALE	HerediGENE Hereditary Panel	pass	Negative						50	50
0083842		Breast Cancer	FEMALE	HerediGENE Hereditary Panel	pass	Negative						49
0083861	1973-08-17	Breast Cancer	FEMALE	HerediGENE Hereditary Panel	pass	Negative						38	48
0083874	1959-02-03	Breast Cancer	FEMALE	HerediGENE Hereditary Panel	pass	VUS			MSH2			43	63
0083920	1962-09-17	Breast Cancer	FEMALE	HerediGENE Hereditary Panel	pass	VUS			AXIN2, RET, AXIN2, RET			44	59
0083921	1977-03-31	Ovarian Cancer	FEMALE	HerediGENE Hereditary Panel	pass	VUS			ATM			23	44
0083933	1971-07-20	Breast Cancer	FEMALE	HerediGENE Hereditary Panel	pass	Negative						51	50
0083935	1959-07-24	Breast Cancer	FEMALE	HerediGENE Hereditary Panel	pass	Positive (Pathogenic)	CHEK2		FANCA			54	62
0083968	1945-05-25	Ovarian Cancer	FEMALE	HerediGENE Hereditary Panel	pass	Positive (Pathogenic)	CHEK2					76	76
0078128	1969-01-05	Breast Cancer	FEMALE	HerediGENE Hereditary Panel	pass	Negative						53	53
0084029	1987-12-21	Ovarian Cancer	FEMALE	HerediGENE Hereditary Panel	pass	Negative						34	34
0082056	1979-06-01	Breast Cancer	FEMALE	HerediGENE Hereditary Panel	pass	VUS			BRIP1			42	42
0084061	1975-04-03	Breast Cancer	FEMALE	HerediGENE Hereditary Panel	pass	VUS			CHEK2			32	46
0081700	1945-11-02	Breast Cancer	FEMALE	HerediGENE Hereditary Panel	pass	VUS			MSH3			76	76
0081856	1980-02-26	Breast Cancer	FEMALE	HerediGENE Hereditary Panel	pass	Negative						42	42
0084052	1969-08-12	Breast Cancer	FEMALE	HerediGENE Hereditary Panel	pass	Negative						47	52
0034824	1955-11-05	Breast Cancer	FEMALE	HerediGENE Hereditary Panel	pass	VUS			ATM, ATM			61	66
0084096	1981-05-18	Breast Cancer	FEMALE	HerediGENE Hereditary Panel	pass	VUS			MUTYH			41	40
0084100	1981-08-23	Breast Cancer	FEMALE	HerediGENE Hereditary Panel	pass	Negative						41	40
0084119	1975-06-10	Breast Cancer	FEMALE	HerediGENE Hereditary Panel	pass	VUS			APC, RAD50			46	46
0084125	1946-02-16	Breast Cancer	FEMALE	HerediGENE Hereditary Panel	pass	Positive (Pathogenic)	CHEK2		FANCL			50	76
0084088	1962-10-23	Breast Cancer	FEMALE	HerediGENE Hereditary Panel	pass	Negative						61	59
0084149	1977-12-31	Breast Cancer	FEMALE	HerediGENE Hereditary Panel	pass	Positive (Pathogenic)	BRCA1		STK11			32	44
0084160	1947-04-28	Endometrial Cancer	FEMALE	HerediGENE Hereditary Panel	pass	VUS			FANCA, RAD51B			75	74
0069733	1970-11-24	Breast Cancer	FEMALE	HerediGENE Hereditary Panel	pass	VUS			BARD1			50	51
0084222	1958-02-18	Breast Cancer	FEMALE	HerediGENE Hereditary Panel	pass	Negative						62	64
0084268	1980-01-30	Breast Cancer	FEMALE	HerediGENE Hereditary Panel	pass	VUS			MEN1			42	42
0084280	1990-07-17	Breast Cancer	FEMALE	HerediGENE Hereditary Panel	pass	Negative						31	31
0084289	1976-02-21	Breast Cancer	FEMALE	HerediGENE Hereditary Panel	pass	VUS			MUTYH			46	46
0084293	1969-10-08	Ovarian Cancer	FEMALE	HerediGENE Hereditary Panel	pass	VUS			CDK4			53	52
0084312	1970-12-04	Breast Cancer	FEMALE	HerediGENE Hereditary Panel	pass	Negative						51	51
0084313	1977-05-29	Breast Cancer	FEMALE	HerediGENE Hereditary Panel	pass	VUS			BARD1, MSH3			44	44
0084317	1981-11-30	Breast Cancer	FEMALE	HerediGENE Hereditary Panel	pass	Negative						41	40
0084320	1977-09-15	Breast Cancer	FEMALE	HerediGENE Hereditary Panel	pass	VUS			BRCA1, POLE			45	44
0084322	1962-07-01	Breast Cancer	FEMALE	HerediGENE Hereditary Panel	pass	VUS			ATM			59	59
0078938	1967-09-03	Breast Cancer	FEMALE	HerediGENE Hereditary Panel	pass	VUS			NBN			54	54
0074858	1990-03-08	Breast Cancer	FEMALE	HerediGENE Hereditary Panel	pass	Negative						31	32
0084388	1966-01-01	Breast Cancer	FEMALE	HerediGENE Hereditary Panel	pass	VUS			ATM			56	56
0083889	1953-11-23	Breast Cancer	FEMALE	HerediGENE Hereditary Panel	pass	Negative						49	68
0084451	1971-10-24	Breast Cancer	FEMALE	HerediGENE Hereditary Panel	pass	VUS			APC			50	50
0084360	1952-04-20	Breast Cancer	FEMALE	HerediGENE Hereditary Panel	pass	VUS			ATM, CDH1, FANCM			36	69
0084456	1983-09-21	Breast Cancer	FEMALE	HerediGENE Hereditary Panel	pass	VUS			ATM, FANCL, POLE, RET			38	38
0084464	1980-11-28	Breast Cancer	FEMALE	HerediGENE Hereditary Panel	pass	VUS			STK11			40	41
0064593	1972-12-23	Breast Cancer	FEMALE	HerediGENE Hereditary Panel	pass	Positive (Pathogenic)	ATM		MUTYH			48	49
0084490	1975-07-31	Breast Cancer	FEMALE	HerediGENE Hereditary Panel	pass	Positive (Pathogenic)	BRCA1					47	46
0084491	1979-01-11	Breast Cancer	FEMALE	HerediGENE Hereditary Panel	pass	Positive (Likely Pathogenic)		BARD1				42	43
0084513	1977-09-05	Breast Cancer	FEMALE	HerediGENE Hereditary Panel	pass	Positive (Likely Pathogenic)		FANCM				38	44
0084516	1956-10-02	Breast Cancer	FEMALE	HerediGENE Hereditary Panel	pass	VUS			MRE11			65	65
0083656	1970-08-18	Breast Cancer	FEMALE	HerediGENE Hereditary Panel	pass	Positive (Pathogenic)	RAD50					52	51
0084547	1983-04-07	Breast Cancer	FEMALE	HerediGENE Hereditary Panel	pass	Negative						39	38
0084561	1956-05-15	Breast Cancer	FEMALE	HerediGENE Hereditary Panel	pass	VUS			APC			66	65
0084574	1967-07-12	Breast Cancer	FEMALE	HerediGENE Hereditary Panel	pass	VUS			ATM, FANCM			52	54
0084535	1971-11-20	Breast Cancer	FEMALE	HerediGENE Hereditary Panel	pass	VUS			FANCM, MSH2, RAD50			43	50
0084585	1983-03-21	Breast Cancer	FEMALE	HerediGENE Hereditary Panel	pass	Negative						39	39
0084586	1981-10-18	Breast Cancer	FEMALE	HerediGENE Hereditary Panel	pass	Negative						41	40
0084501	1981-02-08	Breast Cancer	FEMALE	HerediGENE Hereditary Panel	pass	VUS			ATM, BRCA2, NTHL1			41	41
0084597	1965-06-20	Breast Cancer	FEMALE	HerediGENE Hereditary Panel	pass	Negative						44	56
0084603	1984-10-04	Breast Cancer	FEMALE	HerediGENE Hereditary Panel	pass	Negative						36	37
0084071	1976-07-08	Breast Cancer	FEMALE	HerediGENE Hereditary Panel	pass	VUS			FANCL			46	45
0084545	1982-08-22	Breast Cancer	FEMALE	HerediGENE Hereditary Panel	pass	Negative						35	39
0084639	1975-05-29	Breast Cancer	FEMALE	HerediGENE Hereditary Panel	pass	Negative						46	46
0084649	1951-09-03	Ovarian Cancer	FEMALE	HerediGENE Hereditary Panel	pass	Positive (Pathogenic)	BRCA1					71	70
0084652	1963-06-10	Ovarian Cancer	FEMALE	HerediGENE Hereditary Panel	pass	VUS			MSH6			58	58
0084167	1947-07-25	Breast Cancer	FEMALE	HerediGENE Hereditary Panel	pass	VUS			PALB2			75	74
0084658	1987-12-23	Ovarian Cancer	FEMALE	HerediGENE Hereditary Panel	pass	Negative						35	34
0084685	1983-03-16	Breast Cancer	FEMALE	HerediGENE Hereditary Panel	pass	VUS			MSH6			39	39
0084691	1958-05-29	Ovarian Cancer	FEMALE	HerediGENE Hereditary Panel	pass	Negative						60	63
0084700	1970-06-10	Breast Cancer	FEMALE	HerediGENE Hereditary Panel	pass	Negative						52	51
0084726	1953-03-13	Ovarian Cancer	FEMALE	HerediGENE Hereditary Panel	pass	VUS			BRCA1, CDH1, NF1, SMARCA4			69	69
0084738	1977-06-03	Breast Cancer	FEMALE	HerediGENE Hereditary Panel	pass	VUS			NTHL1, RET			45	44
0084744	1952-03-31	Breast Cancer	FEMALE	HerediGENE Hereditary Panel	pass	VUS			RET			70	70
0084752	1991-07-19	Breast Cancer	FEMALE	HerediGENE Hereditary Panel	pass	Negative						30	30
0084751	1974-01-09	Breast Cancer	FEMALE	HerediGENE Hereditary Panel	pass	Positive (Pathogenic)	BRCA2		APC			44	48
0072528	1984-05-10	Breast Cancer	FEMALE	HerediGENE Hereditary Panel	pass	Negative						36	37
0084644	1981-08-05	Breast Cancer	FEMALE	HerediGENE Hereditary Panel	pass	VUS			AXIN2, NBN, NF1			39	40
0082676	1973-03-30	Breast Cancer	FEMALE	HerediGENE Hereditary Panel	pass	VUS			ATM, ATM, NTHL1			48	49
0031624	1967-04-02	Breast Cancer	FEMALE	HerediGENE Hereditary Panel	pass	VUS			ATM			49	55
0084832	1961-08-30	Breast Cancer	FEMALE	HerediGENE Hereditary Panel	pass	VUS			MEN1, RAD50, RAD51D			40	60
0084836	1957-02-15	Ovarian Cancer	FEMALE	HerediGENE Hereditary Panel	pass	Positive (Pathogenic)	BRCA2		MSH6			65	65
0084839	1961-08-04	Breast Cancer	FEMALE	HerediGENE Hereditary Panel	pass	Negative						61	60
0084843	1981-12-22	Breast Cancer	FEMALE	HerediGENE Hereditary Panel	pass	Negative						40	40
0084861	1982-02-11	Ovarian Cancer	FEMALE	HerediGENE Hereditary Panel	pass	Positive (Pathogenic)	ATM		FANCA			40	40
0084868	1960-10-19	Breast Cancer	FEMALE	HerediGENE Hereditary Panel	pass	VUS			MRE11			62	61
0084870	1977-04-27	Breast Cancer	FEMALE	HerediGENE Hereditary Panel	pass	Negative						45	44
0084874	1941-12-05	Breast Cancer	FEMALE	HerediGENE Hereditary Panel	pass	Negative						81	80
0077444	1984-07-17	Breast Cancer	FEMALE	HerediGENE Hereditary Panel	pass	Positive (Pathogenic)	BRCA1, BRCA2		STK11			37	37
0084914	1977-02-27	Breast Cancer	FEMALE	HerediGENE Hereditary Panel	pass	Positive (Pathogenic)	MSH6					45	45
0084890	1992-04-26	Breast Cancer	FEMALE	HerediGENE Hereditary Panel	pass	Positive (Likely Pathogenic)		ATM	AXIN2			30	29
0084931	1968-08-11	Ovarian Cancer	FEMALE	HerediGENE Hereditary Panel	pass	VUS			RAD51B			53	53
0084932	1957-03-20	Breast Cancer	FEMALE	HerediGENE Hereditary Panel	pass	VUS			RET, SMARCA4			38	65
0084934	1983-08-27	Breast Cancer	FEMALE	HerediGENE Hereditary Panel	pass	Positive (Pathogenic)	MUTYH	CHEK2			MUTYH	39	38
0084940	1983-04-24	Breast Cancer	FEMALE	HerediGENE Hereditary Panel	pass	Positive (Pathogenic)	BRCA2		AXIN2			38	38
0084947	1978-01-23	Breast Cancer	FEMALE	HerediGENE Hereditary Panel	pass	Positive (Pathogenic)	BRCA2		FANCL, RAD51B			44	44
0084948	1967-10-01	Ovarian Cancer	FEMALE	HerediGENE Hereditary Panel	pass	VUS			APC			55	54
0083796	1978-03-22	Breast Cancer	FEMALE	HerediGENE Hereditary Panel	pass	Negative						44	44
0084980	1948-07-16	Breast Cancer	FEMALE	HerediGENE Hereditary Panel	pass	Positive (Pathogenic)	BRCA1		NF1			53	73
0084985	1965-07-04	Ovarian Cancer	FEMALE	HerediGENE Hereditary Panel	pass	VUS			BRIP1			56	56
0084982	1980-03-06	Breast Cancer	FEMALE	HerediGENE Hereditary Panel	pass	VUS			ATM, PPP2R2A			42	42
0084996	1957-11-10	Breast Cancer	FEMALE	HerediGENE Hereditary Panel	pass	Negative						65	64
0082378	1982-01-02	Breast Cancer	FEMALE	HerediGENE Hereditary Panel	pass	Positive (Pathogenic)	BRCA1					40	40
0085030	1983-01-19	Breast Cancer	FEMALE	HerediGENE Hereditary Panel	pass	VUS			NF1, RAD51D			38	39
0085038		Breast Cancer	FEMALE	HerediGENE Hereditary Panel	pass	Negative						71
0085045	1978-11-27	Breast Cancer	FEMALE	HerediGENE Hereditary Panel	pass	VUS			AXIN2, TP53			41	43
0085047	1990-06-08	Breast Cancer	FEMALE	HerediGENE Hereditary Panel	pass	VUS			MUTYH			31	31
0085053	1980-10-23	Breast Cancer	FEMALE	HerediGENE Hereditary Panel	pass	Negative						33	41
0085064	1960-05-15	Breast Cancer	FEMALE	HerediGENE Hereditary Panel	pass	VUS			RAD50			58	61
0085075	1984-08-25	Breast Cancer	FEMALE	HerediGENE Hereditary Panel	pass	Positive (Pathogenic)	BRCA1, CHEK2					38	37
0085077	1974-03-22	Breast Cancer	FEMALE	HerediGENE Hereditary Panel	pass	Positive (Pathogenic)	BRCA1					48	48
0064505	1968-05-03	Breast Cancer	FEMALE	HerediGENE Hereditary Panel	pass	Positive (Pathogenic)	BRCA2					52	53
0085112	1978-05-01	Breast Cancer	FEMALE	HerediGENE Hereditary Panel	pass	VUS			CDH1, NF1, RET			44	43
0085116	1964-03-11	Breast Cancer	FEMALE	HerediGENE Hereditary Panel	pass	VUS			ATM			58	58
0085138	1973-08-20	Breast Cancer	FEMALE	HerediGENE Hereditary Panel	pass	Negative						47	48
0085125	1971-07-04	Breast Cancer	FEMALE	HerediGENE Hereditary Panel	pass	Negative						50	50
0085171	1964-08-28	Breast Cancer	FEMALE	HerediGENE Hereditary Panel	pass	Positive (Pathogenic)	MUTYH		FANCA		MUTYH	58	57
0085178	1975-04-29	Breast Cancer	FEMALE	HerediGENE Hereditary Panel	pass	Negative						46	46
0085180	1986-06-01	Breast Cancer	FEMALE	HerediGENE Hereditary Panel	pass	Positive (Pathogenic)	BRCA1					35	35
0085211		Breast Cancer	FEMALE	HerediGENE Hereditary Panel	pass	VUS			CDKN2A			37
0085220	1964-06-25	Ovarian Cancer	FEMALE	HerediGENE Hereditary Panel	pass	VUS			RAD51B			43	57
0085221		Breast Cancer	FEMALE	HerediGENE Hereditary Panel	pass	Positive (Pathogenic)	ATM		MEN1			46
0085224	1986-07-05	Breast Cancer	FEMALE	HerediGENE Hereditary Panel	pass	Positive (Pathogenic)	RAD50		NTHL1			36	35
0085226	1962-08-21	Breast Cancer	FEMALE	HerediGENE Hereditary Panel	pass	VUS			APC			40	59
0085230	1979-08-09	Breast Cancer	FEMALE	HerediGENE Hereditary Panel	pass	VUS			BMPR1A			42	42
0071380	1968-11-10	Breast Cancer	FEMALE	HerediGENE Hereditary Panel	pass	VUS			POLE			52	53
0085229	1959-08-27	Ovarian Cancer	FEMALE	HerediGENE Hereditary Panel	pass	VUS			CDH1, MUTYH			63	62
0078387	1964-09-24	Breast Cancer	FEMALE	HerediGENE Hereditary Panel	pass	Negative						57	57
0085371	1972-02-10	Breast Cancer	FEMALE	HerediGENE Hereditary Panel	pass	VUS			RAD50			50	50
0085374	1976-08-29	Breast Cancer	FEMALE	HerediGENE Hereditary Panel	pass	VUS			MRE11, POLD1			46	45
0085376	1988-03-07	Breast Cancer	FEMALE	HerediGENE Hereditary Panel	pass	Negative						44	34
0085258	1973-12-02	Breast Cancer	FEMALE	HerediGENE Hereditary Panel	pass	VUS			ATM, MSH3			48	48
0085390	1972-01-12	Breast Cancer	FEMALE	HerediGENE Hereditary Panel	pass	Positive (Pathogenic)	MUTYH		FANCM		MUTYH	50	50
0082278	1970-02-13	Breast Cancer	FEMALE	HerediGENE Hereditary Panel	pass	Negative						51	52
0085394	1986-06-16	Breast Cancer	FEMALE	HerediGENE Hereditary Panel	pass	Negative						34	35
0085406	1982-11-14	Breast Cancer	FEMALE	HerediGENE Hereditary Panel	pass	Negative						39	39
0085407	1949-11-17	Breast Cancer	FEMALE	HerediGENE Hereditary Panel	pass	VUS			APC, RAD50			44	72
0085420	1985-07-04	Breast Cancer	FEMALE	HerediGENE Hereditary Panel	pass	VUS			FANCM, BRCA1, NBN			37	36
0085427	1963-03-27	Breast Cancer	FEMALE	HerediGENE Hereditary Panel	pass	Negative						55	59
0084008	1969-06-28	Breast Cancer	FEMALE	HerediGENE Hereditary Panel	pass	Positive (Pathogenic)	HOXB13		FANCA			53	52
0085458	1955-05-13	Ovarian Cancer	FEMALE	HerediGENE Hereditary Panel	pass	Negative						67	66
0085474	1978-03-12	Ovarian Cancer	FEMALE	HerediGENE Hereditary Panel	pass	Negative						44	44
0085490	1968-11-24	Breast Cancer	FEMALE	HerediGENE Hereditary Panel	pass	Positive (Pathogenic)	MUTYH		PMS2, BRCA2			54	53
0085489	1976-07-16	Breast Cancer	FEMALE	HerediGENE Hereditary Panel	pass	Negative						46	45
0085456	1960-02-08	Breast Cancer	FEMALE	HerediGENE Hereditary Panel	pass	Negative						39	62
0062651	1970-12-04	Breast Cancer	FEMALE	HerediGENE Hereditary Panel	pass	Negative						50	51
0085556	1899-12-30	Breast Cancer	FEMALE	HerediGENE Hereditary Panel	pass	VUS			ATM, APC			31	122
0085466	1962-09-01	Breast Cancer	FEMALE	HerediGENE Hereditary Panel	pass	Negative						50	59
0072918	1975-11-16	Breast Cancer	FEMALE	HerediGENE Hereditary Panel	pass	Positive (Pathogenic)	ATM		APC, MRE11, MSH2			45	46
0085558	1977-05-01	Breast Cancer	FEMALE	HerediGENE Hereditary Panel	pass	VUS			FANCM			43	45
0085408	1979-10-26	Breast Cancer	FEMALE	HerediGENE Hereditary Panel	pass	Negative						42	42
0085579	1988-02-27	Breast Cancer	FEMALE	HerediGENE Hereditary Panel	pass	VUS			PALB2			34	34
0085585	1986-02-16	Breast Cancer	FEMALE	HerediGENE Hereditary Panel	pass	VUS			ATM, CHEK2			36	36
0085589	1970-02-09	Breast Cancer	FEMALE	HerediGENE Hereditary Panel	pass	Positive (Pathogenic)	BRCA1		RAD51D, SMARCA4			39	52
0085594	1977-02-27	Breast Cancer	FEMALE	HerediGENE Hereditary Panel	pass	VUS			NBN			39	45
0085611	1968-05-31	Ovarian Cancer	FEMALE	HerediGENE Hereditary Panel	pass	Negative						49	53
0085638	1899-12-30	Ovarian Cancer	FEMALE	HerediGENE Hereditary Panel	pass	VUS			ATM			42	122
0085643	1979-02-16	Breast Cancer	FEMALE	HerediGENE Hereditary Panel	pass	Positive (Pathogenic)	CHEK2					41	43
0085580	1974-06-15	Breast Cancer	FEMALE	HerediGENE Hereditary Panel	pass	Positive (Pathogenic)	MUTYH		POLE		MUTYH	35	47
0085645	1978-09-27	Breast Cancer	FEMALE	HerediGENE Hereditary Panel	pass	VUS			FANCL, FANCA			43	43
0085654	1935-02-25	Breast Cancer	FEMALE	HerediGENE Hereditary Panel	pass	Positive (Pathogenic)	MSH3		APC			85	87
0062999	1961-01-12	Breast Cancer	FEMALE	HerediGENE Hereditary Panel	pass	Negative						58	61
0085664	1961-12-04	Breast Cancer	FEMALE	HerediGENE Hereditary Panel	pass	Negative						49	60
0085684	1986-03-18	Breast Cancer	FEMALE	HerediGENE Hereditary Panel	pass	VUS			MLH1, ATM			36	36
0085686	1981-08-13	Breast Cancer	FEMALE	HerediGENE Hereditary Panel	pass	Negative						40	40
0085688	1973-09-01	Breast Cancer	FEMALE	HerediGENE Hereditary Panel	pass	Negative						48	48
0085696	1899-12-30	Breast Cancer	FEMALE	HerediGENE Hereditary Panel	pass	VUS			EPCAM, MLH1			73	122
0077122	1989-06-19	Breast Cancer	FEMALE	HerediGENE Hereditary Panel	pass	Positive (Likely Pathogenic)		CHEK2				32	32
0085698	1986-06-14	Ovarian Cancer	FEMALE	HerediGENE Hereditary Panel	pass	Negative						35	35
0085699	1990-09-20	Ovarian Cancer	FEMALE	HerediGENE Hereditary Panel	pass	Positive (Pathogenic)	CHEK2		PALB2, RAD50			30	31
0085705	1969-04-03	Ovarian Cancer	FEMALE	HerediGENE Hereditary Panel	pass	VUS			FANCA			52	53
0085720	1979-01-25	Breast Cancer	FEMALE	HerediGENE Hereditary Panel	pass	VUS			PALB2			42	43
0085714	1976-09-14	Breast Cancer	FEMALE	HerediGENE Hereditary Panel	pass	VUS			ATM, RAD51B			46	45
0085733	1979-10-15	Breast Cancer	FEMALE	HerediGENE Hereditary Panel	pass	VUS			NF1, RAD51C			42	42
0085739	1970-10-26	Breast Cancer	FEMALE	HerediGENE Hereditary Panel	pass	Negative						40	51
0085770	1987-02-03	Breast Cancer	FEMALE	HerediGENE Hereditary Panel	pass	VUS			ATM, MSH3			35	35
0082965	1975-07-23	Breast Cancer	FEMALE	HerediGENE Hereditary Panel	pass	VUS			ATM			46	46
0082211	1984-01-12	Breast Cancer	FEMALE	HerediGENE Hereditary Panel	pass	VUS						37	38
0072726	1958-06-08	Breast Cancer	FEMALE	HerediGENE Hereditary Panel	pass	Positive (Likely Pathogenic)		ATM	RAD50			63	63
0077672	1962-12-15	Ovarian Cancer	FEMALE	HerediGENE Hereditary Panel	pass	VUS			FANCA, RAD50			57	59
0085831	1965-08-25	Breast Cancer	FEMALE	HerediGENE Hereditary Panel	pass	Positive (Pathogenic)	HOXB13					43	56
0085832	1969-08-18	Breast Cancer	FEMALE	HerediGENE Hereditary Panel	pass	Negative						48	52
0085845	1979-04-23	Breast Cancer	FEMALE	HerediGENE Hereditary Panel	pass	Positive (Pathogenic)	BRCA1		MUTYH, TP53			32	43
0085857	1972-05-24	Breast Cancer	FEMALE	HerediGENE Hereditary Panel	pass	VUS			MEN1			40	49
0085869	1990-12-06	Breast Cancer	FEMALE	HerediGENE Hereditary Panel	pass	Negative						31	31
0085874	1963-08-22	Breast Cancer	FEMALE	HerediGENE Hereditary Panel	pass	VUS			MSH6			58	58
0085877	1991-09-19	Breast Cancer	FEMALE	HerediGENE Hereditary Panel	pass	VUS			RET			31	30
0085917	1982-05-31	Breast Cancer	FEMALE	HerediGENE Hereditary Panel	pass	VUS			CHEK2			40	39
0085923	1978-11-21	Breast Cancer	FEMALE	HerediGENE Hereditary Panel	pass	VUS			RAD50			44	43
0055012	1979-05-27	Breast Cancer	FEMALE	HerediGENE Hereditary Panel	pass	Negative						40	42
0082664	1954-06-21	Breast Cancer	FEMALE	HerediGENE Hereditary Panel	pass	Negative						67	67
0085941	1955-06-10	Breast Cancer	FEMALE	HerediGENE Hereditary Panel	pass	VUS			FANCM			66	66
0085942	1982-02-10	Breast Cancer	FEMALE	HerediGENE Hereditary Panel	pass	Negative						40	40
0085971	1986-04-23	Breast Cancer	FEMALE	HerediGENE Hereditary Panel	pass	Negative						36	36
0085977	1974-05-03	Breast Cancer	FEMALE	HerediGENE Hereditary Panel	pass	VUS			NF1			47	48
0085982	1980-02-18	Breast Cancer	FEMALE	HerediGENE Hereditary Panel	pass	Negative						42	42
0086014	1975-05-02	Breast Cancer	FEMALE	HerediGENE Hereditary Panel	pass	VUS			AXIN2, CHEK2, FANCM			45	47
0086036	1969-02-27	Breast Cancer	FEMALE	HerediGENE Hereditary Panel	pass	VUS			FANCA			53	53
0044087	1983-07-07	Breast Cancer	FEMALE	HerediGENE Hereditary Panel	pass	Positive (Pathogenic)	CHEK2					36	38
0086083	1983-03-05	Breast Cancer	FEMALE	HerediGENE Hereditary Panel	pass	Negative						38	39
0086094	1978-06-27	Breast Cancer	FEMALE	HerediGENE Hereditary Panel	pass	VUS			SMARCA4			43	43
0086099	1975-06-14	Breast Cancer	FEMALE	HerediGENE Hereditary Panel	pass	VUS			FANCM, MEN1			47	46
0086124	1967-12-02	Uterine Sarcoma	FEMALE	HerediGENE Hereditary Panel	pass	Positive (Likely Pathogenic)		ATM	ATM, MEN1			58	54
0086157	1978-01-13	Breast Cancer	FEMALE	HerediGENE Hereditary Panel	pass	Negative						44	44
0085428	1981-05-20	Breast Cancer	FEMALE	HerediGENE Hereditary Panel	pass	Negative						41	41
0086196	1991-02-05	Breast Cancer	FEMALE	HerediGENE Hereditary Panel	pass	VUS			NF1			31	31
0086208	1983-12-23	Breast Cancer	FEMALE	HerediGENE Hereditary Panel	pass	Positive (Pathogenic)	CHEK2					38	38
0086223	1934-01-29	Breast Cancer	FEMALE	HerediGENE Hereditary Panel	pass	Negative						70	88
0086179	1975-09-30	Breast Cancer	FEMALE	HerediGENE Hereditary Panel	pass	VUS			CHEK2, MSH3			47	46
0086186	1968-05-15	Breast Cancer	FEMALE	HerediGENE Hereditary Panel	pass	VUS			NBN			49	54
0085437	1978-01-31	Breast Cancer	FEMALE	HerediGENE Hereditary Panel	pass	Positive (Pathogenic)	BRCA2		RET			44	44
0086241	1972-05-14	Ovarian Cancer	FEMALE	HerediGENE Hereditary Panel	pass	Positive (Pathogenic)	BRCA1					50	50
0086262	1977-12-11	Breast Cancer	FEMALE	HerediGENE Hereditary Panel	pass	VUS			MUTYH			45	44
0086283	1968-01-05	Breast Cancer	FEMALE	HerediGENE Hereditary Panel	pass	Negative						53	54
0086289	1969-05-14	Breast Cancer	FEMALE	HerediGENE Hereditary Panel	pass	VUS			BARD1			53	53
0083534	1963-08-10	Breast Cancer	FEMALE	HerediGENE Hereditary Panel	pass	VUS			PALB2			59	58
0086331	1986-02-14	Breast Cancer	FEMALE	HerediGENE Hereditary Panel	pass	VUS			PMS2			21	36
0086335	1961-06-06	Ovarian Cancer	FEMALE	HerediGENE Hereditary Panel	pass	VUS			FANCM, RAD50			51	60
0086338	1984-06-30	Ovarian Cancer	FEMALE	HerediGENE Hereditary Panel	pass	Negative						38	37
0086340	1976-10-04	Breast Cancer	FEMALE	HerediGENE Hereditary Panel	pass	VUS			MRE11			45	45
0005177	1962-06-20	Breast Cancer	FEMALE	HerediGENE Hereditary Panel	pass	Negative						58	59
0086394	1978-10-13	Breast Cancer	FEMALE	HerediGENE Hereditary Panel	pass	Negative						43	43
0086403	1986-08-07	Breast Cancer	FEMALE	HerediGENE Hereditary Panel	pass	Negative						56	35
0086410	1959-09-10	Breast Cancer	FEMALE	HerediGENE Hereditary Panel	pass	Positive (Pathogenic)	BARD1					51	62
0086422	1981-03-27	Breast Cancer	FEMALE	HerediGENE Hereditary Panel	pass	Negative						41	41
0086449	1980-03-22	Breast Cancer	FEMALE	HerediGENE Hereditary Panel	pass	VUS			RAD51B, BRIP1			42	42
0086460	1980-06-16	Breast Cancer	FEMALE	HerediGENE Hereditary Panel	pass	VUS			FANCM, MEN1			42	41
0086493	1965-07-30	Breast Cancer	FEMALE	HerediGENE Hereditary Panel	pass	VUS			MSH3			39	56
0065970	1972-07-04	Breast Cancer	FEMALE	HerediGENE Hereditary Panel	pass	Positive (Pathogenic)		FANCM	BRCA1, BRCA1, RAD50			48	49
0086514	1976-06-21	Breast Cancer	FEMALE	HerediGENE Hereditary Panel	pass	VUS			BRCA1, RAD50			46	45
0086534	1972-05-02	Breast Cancer	FEMALE	HerediGENE Hereditary Panel	pass	VUS			BRCA1, MSH6, NBN			50	50
0086551	1899-12-30	Ovarian/Fallopian Tube Cancer	FEMALE	HerediGENE Hereditary Panel	pass	Positive (Pathogenic)	RAD51C					66	122
0086559	1991-12-21	Breast Cancer	FEMALE	HerediGENE Hereditary Panel	pass	VUS			BRIP1, APC			30	30
0086588	1984-06-26	Breast Cancer	FEMALE	HerediGENE Hereditary Panel	pass	Positive (Pathogenic)	BRCA1					38	37
0086602	1946-04-27	Breast Cancer	FEMALE	HerediGENE Hereditary Panel	pass	Negative						76	76
0086612	1968-11-03	Breast Cancer	FEMALE	HerediGENE Hereditary Panel	pass	VUS			FANCA, MRE11			54	53
0086636	1971-02-20	Ovarian Cancer	FEMALE	HerediGENE Hereditary Panel	pass	Negative						49	51
0086667	1978-01-27	Breast Cancer	FEMALE	HerediGENE Hereditary Panel	pass	Negative						44	44
0086672	1977-08-16	Breast Cancer	FEMALE	HerediGENE Hereditary Panel	pass	Negative						45	44
0086677	1969-08-22	Breast Cancer	FEMALE	HerediGENE Hereditary Panel	pass	Negative						44	52
0086688	1967-10-12	Breast Cancer	FEMALE	HerediGENE Hereditary Panel	pass	Negative						54	54
0086689	1938-03-13	Ovarian Cancer	FEMALE	HerediGENE Hereditary Panel	pass	Negative						85	84
0086701	1963-04-30	Breast Cancer	FEMALE	HerediGENE Hereditary Panel	pass	Negative						59	59
0086731	1963-02-01	Breast Cancer	FEMALE	HerediGENE Hereditary Panel	pass	Negative						59	59
0086739	1899-12-30	Breast Cancer	FEMALE	HerediGENE Hereditary Panel	pass	Positive (Pathogenic)	BRCA1		ATM			57	122
0086776	1959-03-16	Breast Cancer	FEMALE	HerediGENE Hereditary Panel	pass	Positive (Likely Pathogenic)		CHEK2	APC, APC			51	63
0086789	1964-06-13	Breast Cancer	FEMALE	HerediGENE Hereditary Panel	pass	Negative						58	57
0086790	1930-07-02	Breast Cancer	FEMALE	HerediGENE Hereditary Panel	pass	VUS			FANCM, BRCA2			52	91
0086818	1975-08-16	Breast Cancer	FEMALE	HerediGENE Hereditary Panel	pass	Negative						46	46
0086834	1962-09-12	Breast Cancer	FEMALE	HerediGENE Hereditary Panel	pass	VUS			MUTYH, RET			59	59
0080229	1936-08-12	Ovarian Cancer	FEMALE	HerediGENE Hereditary Panel	pass	VUS			BRIP1			86	85
0086849	1985-02-10	Breast Cancer	FEMALE	HerediGENE Hereditary Panel	pass	Negative						37	37
0086854	1961-10-08	Breast Cancer	FEMALE	HerediGENE Hereditary Panel	pass	VUS			FANCL			39	60
0086884	1963-09-26	Breast Cancer	FEMALE	HerediGENE Hereditary Panel	pass	Negative						48	58
0086889	1978-04-22	Breast Cancer	FEMALE	HerediGENE Hereditary Panel	pass	VUS			RAD51B			44	44
0086891	1958-04-09	Breast Cancer	FEMALE	HerediGENE Hereditary Panel	pass	Negative						50	64
0086894	1973-11-12	Breast Cancer	FEMALE	HerediGENE Hereditary Panel	pass	Negative						49	48
0086920	1948-08-21	Breast Cancer	FEMALE	HerediGENE Hereditary Panel	pass	VUS			FANCL, NTHL1, RAD51B			64	73
0086288	1965-04-14	Breast Cancer	FEMALE	HerediGENE Hereditary Panel	pass	Positive (Pathogenic)	BRCA2		PMS2			57	57
0087005	1969-11-10	Breast Cancer	FEMALE	HerediGENE Hereditary Panel	pass	Negative						53	52
0087011	1979-11-18	Breast Cancer	FEMALE	HerediGENE Hereditary Panel	pass	VUS			CHEK2			42	42
0086540	1988-02-16	Breast Cancer	FEMALE	HerediGENE Hereditary Panel	pass	Positive (Pathogenic)	ATM		ATM, RAD50			34	34
0087026	1982-02-13	Breast Cancer	FEMALE	HerediGENE Hereditary Panel	pass	VUS			RAD51B			40	40
0087029	1970-11-04	Breast Cancer	FEMALE	HerediGENE Hereditary Panel	pass	Negative						52	51
0087033	1984-03-12	Breast Cancer	FEMALE	HerediGENE Hereditary Panel	pass	VUS			FANCA, BRIP1			30	38
0087037	1974-12-15	Ovarian Cancer	FEMALE	HerediGENE Hereditary Panel	pass	Positive (Pathogenic)	BRCA2		SMARCA4			48	47
0087051	1977-04-08	Breast Cancer	FEMALE	HerediGENE Hereditary Panel	pass	VUS			FANCM			45	45
0087071	1982-08-18	Breast Cancer	FEMALE	HerediGENE Hereditary Panel	pass	VUS			APC, FANCM, CDK4			39	39
0077413	1978-03-13	Breast Cancer	FEMALE	HerediGENE Hereditary Panel	pass	VUS			SMARCA4			43	44
0087114	1975-11-14	Ovarian Cancer	FEMALE	HerediGENE Hereditary Panel	pass	VUS			FANCL			46	46
0082994	1984-10-04	Breast Cancer	FEMALE	HerediGENE Hereditary Panel	pass	Negative						38	37
0087121	1989-02-08	Ovarian Cancer	FEMALE	HerediGENE Hereditary Panel	pass	VUS			NBN			32	33
0087123	1960-06-14	Ovarian Cancer	FEMALE	HerediGENE Hereditary Panel	pass	Negative						59	62
0084954	1977-05-31	Breast Cancer	FEMALE	HerediGENE Hereditary Panel	pass	VUS			BRCA1, RAD51D			45	45
0087137	1984-02-07	Ovarian Cancer	FEMALE	HerediGENE Hereditary Panel	pass	Positive (Pathogenic)	MLH1		ATM			38	38
0087138	1983-08-26	Breast Cancer	FEMALE	HerediGENE Hereditary Panel	pass	VUS			AXIN2			39	38
0087148	1983-07-13	Breast Cancer	FEMALE	HerediGENE Hereditary Panel	pass	VUS			BRIP1			38	38
0052434	1977-12-03	Breast Cancer	FEMALE	HerediGENE Hereditary Panel	pass	Negative						41	44
0087152	1976-03-19	Breast Cancer	FEMALE	HerediGENE Hereditary Panel	pass	Positive (Pathogenic)	BRCA2					46	46
0087156	1979-11-01	Breast Cancer	FEMALE	HerediGENE Hereditary Panel	pass	VUS			CHEK2			42	42
0087160	1967-05-29	Ovarian Cancer	FEMALE	HerediGENE Hereditary Panel	pass	Negative						51	55
0087164	1947-02-18	Ovarian Cancer	FEMALE	HerediGENE Hereditary Panel	pass	Positive (Likely Pathogenic)		BRIP1				70	75
0084495	1975-05-01	Breast Cancer	FEMALE	HerediGENE Hereditary Panel	pass	VUS			MUTYH			44	47
0087230	1993-08-18	Breast Cancer	FEMALE	HerediGENE Hereditary Panel	pass	VUS			BRIP1			29	28
0087237	1965-05-04	Breast Cancer	FEMALE	HerediGENE Hereditary Panel	pass	Negative						46	57
0087244	1971-04-21	Breast Cancer	FEMALE	HerediGENE Hereditary Panel	pass	VUS			CDH1			50	51
0087246	1980-01-25	Breast Cancer	FEMALE	HerediGENE Hereditary Panel	pass	VUS			NF1, PALB2, RAD50			40	42
0087252	1961-11-15	Breast Cancer	FEMALE	HerediGENE Hereditary Panel	pass	Negative						46	60
0087254	1958-04-06	Ovarian Cancer	FEMALE	HerediGENE Hereditary Panel	pass	Positive (Pathogenic)	RAD51C		FANCL			54	64
0087255	1964-11-27	Breast Cancer	FEMALE	HerediGENE Hereditary Panel	pass	Negative						58	57
0083672	1976-01-21	Breast Cancer	FEMALE	HerediGENE Hereditary Panel	pass	VUS			MSH6			45	46
0086448	1938-11-04	Breast Cancer	FEMALE	HerediGENE Hereditary Panel	pass	VUS			APC, NBN			84	83
0087275	1970-06-22	Breast Cancer	FEMALE	HerediGENE Hereditary Panel	pass	Negative						52	51
0087277	1984-03-04	Breast Cancer	FEMALE	HerediGENE Hereditary Panel	pass	VUS			MRE11, NF1			38	38
0087296	1948-09-29	Ovarian Cancer	FEMALE	HerediGENE Hereditary Panel	pass	VUS			BRCA2, BRIP1, RAD51C			67	73
0087179	1994-10-03	Breast Cancer	FEMALE	HerediGENE Hereditary Panel	pass	VUS			CHEK2			28	27
0087306	1969-11-17	Breast Cancer	FEMALE	HerediGENE Hereditary Panel	pass	Negative						48	52
0087312	1959-09-02	Breast Cancer	FEMALE	HerediGENE Hereditary Panel	pass	Negative						63	62
0053193	1979-12-20	Breast Cancer	FEMALE	HerediGENE Hereditary Panel	pass	VUS			CDKN2A, BMPR1A			40	42
0087329	1975-08-31	Breast Cancer	FEMALE	HerediGENE Hereditary Panel	pass	VUS			NBN			47	46
0087336	1979-04-15	Breast Cancer	FEMALE	HerediGENE Hereditary Panel	pass	Negative						43	43
0087365	1967-11-16	Breast Cancer	FEMALE	HerediGENE Hereditary Panel	pass	VUS			BRCA2			55	54
0086582	1976-08-23	Breast Cancer	FEMALE	HerediGENE Hereditary Panel	pass	VUS			FANCL, NF1			46	45
0087408	1968-11-19	Breast Cancer	FEMALE	HerediGENE Hereditary Panel	pass	VUS			RET, FANCM			54	53
0087414	2002-05-01	Breast Cancer	FEMALE	HerediGENE Hereditary Panel	pass	Positive (Likely Pathogenic)		CHEK2	NF1			20	20
0085314	1978-11-28	Breast Cancer	FEMALE	HerediGENE Hereditary Panel	pass	VUS			BRIP1, MEN1			44	43
0087419	1980-02-03	Breast Cancer	FEMALE	HerediGENE Hereditary Panel	pass	VUS			MRE11			42	42
0080355	1979-09-03	Breast Cancer	FEMALE	HerediGENE Hereditary Panel	pass	Positive (Pathogenic)	BARD1, CHEK2		MSH3			42	42
0087458	1959-06-02	Breast Cancer	FEMALE	HerediGENE Hereditary Panel	pass	Positive (Pathogenic)	CHEK2					63	63
0087460	1990-07-24	Endometrial Cancer	FEMALE	HerediGENE Hereditary Panel	pass	Negative						27	31
0087461	1968-08-01	Breast Cancer	FEMALE	HerediGENE Hereditary Panel	pass	VUS			SMARCA4			54	53
0087457	1978-09-09	Breast Cancer	FEMALE	HerediGENE Hereditary Panel	pass	VUS			PALB2			44	43
0086759	1976-06-26	Breast Cancer	FEMALE	HerediGENE Hereditary Panel	pass	Negative						46	46
0085981	1990-06-26	Breast Cancer	FEMALE	HerediGENE Hereditary Panel	pass	Positive (Pathogenic)	CHEK2, PALB2		PALB2, STK11			31	32
0086805	1996-09-22	Breast Cancer	FEMALE	HerediGENE Hereditary Panel	pass	VUS			ATM, AXIN2, MLH1			26	25
0087549	1990-01-05	Breast Cancer	FEMALE	HerediGENE Hereditary Panel	pass	Positive (Pathogenic)	TP53		AXIN2, AXIN2			32	32
0087566	1972-05-13	Breast Cancer	FEMALE	HerediGENE Hereditary Panel	pass	VUS			NTHL1			50	50
0087577	1962-02-24	Breast Cancer	FEMALE	HerediGENE Hereditary Panel	pass	VUS			FANCM			31	60
0087579	1982-01-22	Breast Cancer	FEMALE	HerediGENE Hereditary Panel	pass	Positive (Pathogenic)	NTHL1		FANCL		NTHL1	40	40
0087588	1967-09-13	Breast Cancer	FEMALE	HerediGENE Hereditary Panel	pass	VUS			MEN1, RAD50			54	54
0087615	1961-01-07	Endometrial Cancer	FEMALE	HerediGENE Hereditary Panel	pass	Positive (Pathogenic)	MUTYH					37	61
0087624	1976-12-27	Breast Cancer	FEMALE	HerediGENE Hereditary Panel	pass	VUS			RAD51B			42	45
0087632	1978-11-24	Breast Cancer	FEMALE	HerediGENE Hereditary Panel	pass	Negative						40	43
0087635	1964-05-25	Ovarian Cancer	FEMALE	HerediGENE Hereditary Panel	pass	Negative						58	58
0087702	1973-08-22	Breast Cancer	FEMALE	HerediGENE Hereditary Panel	pass	Negative						49	48
0087707	1960-12-29	Ovarian Cancer	FEMALE	HerediGENE Hereditary Panel	pass	VUS			CHEK2, ATM			62	61
0087733	1969-04-17	Ovarian Cancer	FEMALE	HerediGENE Hereditary Panel	pass	Positive (Pathogenic)	RAD51C		ATM, BMPR1A, FANCL, POLE	RAD51C		53	53
0087745	1967-10-07	Ovarian Cancer	FEMALE	HerediGENE Hereditary Panel	pass	Positive (Pathogenic)	BRCA1		MEN1, PALB2			54	54
0087742	1979-04-07	Breast Cancer	FEMALE	HerediGENE Hereditary Panel	pass	Positive (Pathogenic)	NBN					43	43
0048468	1975-12-13	Breast Cancer	FEMALE	HerediGENE Hereditary Panel	pass	Negative						43	46
0087699	1991-06-24	Breast Cancer	FEMALE	HerediGENE Hereditary Panel	pass	Positive (Pathogenic)		FANCL				31	31
0087753	1979-11-18	Breast Cancer	FEMALE	HerediGENE Hereditary Panel	pass	Negative						43	42
0087784	1944-08-17	Ovarian Cancer	FEMALE	HerediGENE Hereditary Panel	pass	Positive (Pathogenic)	BRCA2					78	77
0087791	1964-04-26	Breast Cancer	FEMALE	HerediGENE Hereditary Panel	pass	VUS			MEN1, PMS2			57	58
0087796	1970-04-06	Breast Cancer	FEMALE	HerediGENE Hereditary Panel	pass	VUS			CHEK2			52	52
0044535	1969-07-16	Breast Cancer	FEMALE	HerediGENE Hereditary Panel	pass	VUS			RET, PPP2R2A			42	52
0087808	1975-02-12	Breast Cancer	FEMALE	HerediGENE Hereditary Panel	pass	Negative						47	47
0087812	1966-02-05	Cervical Cancer	FEMALE	HerediGENE Hereditary Panel	pass	VUS			MUTYH		MUTYH	55	56
0087815	1966-07-29	Breast Cancer	FEMALE	HerediGENE Hereditary Panel	pass	Positive (Pathogenic)	PALB2					45	55
0087817	1960-01-01	Ovarian Cancer	FEMALE	HerediGENE Hereditary Panel	pass	Negative						62	62
0040019	1978-05-18	Breast Cancer	FEMALE	HerediGENE Hereditary Panel	pass	Positive (Pathogenic)	BRCA2		FANCM, STK11			41	44
0087822	1980-10-25	Breast Cancer	FEMALE	HerediGENE Hereditary Panel	pass	VUS			BRCA1, RAD51B			42	41
0087824	1972-04-03	Breast Cancer	FEMALE	HerediGENE Hereditary Panel	pass	Positive (Pathogenic)	BRCA1		ATM, PALB2	BRCA1		50	50
0087827	1940-05-14	Ovarian Cancer	FEMALE	HerediGENE Hereditary Panel	pass	Positive (Pathogenic)	BRCA2, FANCA					50	82
0087585	1981-07-31	Breast Cancer	FEMALE	HerediGENE Hereditary Panel	pass	Negative						41	40
0087871	1977-11-24	Breast Cancer	FEMALE	HerediGENE Hereditary Panel	pass	Positive (Pathogenic)		CHEK2	RAD50, VHL			45	44
0087876	1965-11-22	Breast Cancer	FEMALE	HerediGENE Hereditary Panel	pass	VUS			ATM			57	56
0036030	1983-05-17	Breast Cancer	FEMALE	HerediGENE Hereditary Panel	pass	VUS			NF1			33	39
0086671	1979-02-16	Breast Cancer	FEMALE	HerediGENE Hereditary Panel	pass	VUS			APC, FANCA, FANCM, RAD50			43	43
0087905	1982-03-31	Breast Cancer	FEMALE	HerediGENE Hereditary Panel	pass	VUS			FANCA, NBN			40	40
0087907	1996-03-04	Breast Cancer	FEMALE	HerediGENE Hereditary Panel	pass	VUS			RET			26	26
0060799	1962-11-14	Breast Cancer	FEMALE	HerediGENE Hereditary Panel	pass	VUS			FANCA			60	59
0087951	1965-05-28	Breast Cancer	FEMALE	HerediGENE Hereditary Panel	pass	Positive (Pathogenic)	NF1		BRCA2, CHEK2, FANCL, RAD51B			51	57
0087945	1937-09-26	Breast Cancer	FEMALE	HerediGENE Hereditary Panel	pass	Negative						84	84
0033839	1974-08-03	Breast Cancer	FEMALE	HerediGENE Hereditary Panel	pass	VUS			APC			42	47
0067430	1971-08-03	Breast Cancer	FEMALE	HerediGENE Hereditary Panel	pass	VUS			CHEK2, MEN1, NF1			38	50
0087966	1980-05-14	Breast Cancer	FEMALE	HerediGENE Hereditary Panel	pass	Negative						42	42
0087968	1988-10-30	Breast Cancer	FEMALE	HerediGENE Hereditary Panel	pass	Positive (Pathogenic)	MUTYH				MUTYH	33	33
0087969	1976-04-30	Breast Cancer	FEMALE	HerediGENE Hereditary Panel	pass	VUS			APC, APC, SMARCA4			46	46
0087994	1981-01-15	Breast Cancer	FEMALE	HerediGENE Hereditary Panel	pass	VUS			APC, MSH6			41	41
0087995	1992-02-12	Breast Cancer	FEMALE	HerediGENE Hereditary Panel	pass	Negative						29	30
0088003	1948-10-27	Breast Cancer	FEMALE	HerediGENE Hereditary Panel	pass	VUS			BMPR1A, PALB2, SMARCA4			74	73
0086971	1975-11-19	Breast Cancer	FEMALE	HerediGENE Hereditary Panel	pass	Positive (Pathogenic)		RAD51C	CHEK2, MUTYH, NF1			45	46
0084648	1963-02-09	Endometrial Cancer	FEMALE	HerediGENE Hereditary Panel	pass	VUS			CDH1, MRE11			59	59
0088005	1981-02-11	Breast Cancer	FEMALE	HerediGENE Hereditary Panel	pass	VUS			FANCM, FANCM			40	41
0088012	1971-05-12	Ovarian Cancer	FEMALE	HerediGENE Hereditary Panel	pass	VUS			RAD51C			51	51
0088019	1948-03-06	Breast Cancer	FEMALE	HerediGENE Hereditary Panel	pass	VUS			MSH6			49	74
0088020	1979-03-22	Breast Cancer	FEMALE	HerediGENE Hereditary Panel	pass	VUS			PALB2			43	43
0088057	1984-10-08	Breast Cancer	FEMALE	HerediGENE Hereditary Panel	pass	Negative						37	37
0088061	1978-10-30	Breast Cancer	FEMALE	HerediGENE Hereditary Panel	pass	Negative						43	43
0088072	1972-05-13	Breast Cancer	FEMALE	HerediGENE Hereditary Panel	pass	VUS			MUTYH			50	50
0088089	1985-09-09	Breast Cancer	FEMALE	HerediGENE Hereditary Panel	pass	VUS			PMS2			37	36
0088111	1975-09-26	Breast Cancer	FEMALE	HerediGENE Hereditary Panel	pass	VUS			APC, MSH2			47	46
0088117	1936-03-04	Ovarian Cancer	FEMALE	HerediGENE Hereditary Panel	pass	Negative						85	86
0088123	1975-10-06	Breast Cancer	FEMALE	HerediGENE Hereditary Panel	pass	VUS			FANCM			40	46
0088135	1936-01-25	Ovarian Cancer	FEMALE	HerediGENE Hereditary Panel	pass	VUS			BRCA2, EPCAM, MLH1			85	86
0088136	1967-10-23	Ovarian Cancer	FEMALE	HerediGENE Hereditary Panel	pass	Negative						54	54
0088154	1970-12-22	Breast Cancer	FEMALE	HerediGENE Hereditary Panel	pass	Negative						52	51
0083397	1978-07-02	Breast Cancer	FEMALE	HerediGENE Hereditary Panel	pass	VUS			MSH2			43	44
0088165	1985-06-16	Breast Cancer	FEMALE	HerediGENE Hereditary Panel	pass	Positive (Pathogenic)	BRCA2					31	37
0087609	1978-12-11	Breast Cancer	FEMALE	HerediGENE Hereditary Panel	pass	Positive (Pathogenic)	BRCA2					44	43
0088177	1981-02-18	Breast Cancer	FEMALE	HerediGENE Hereditary Panel	pass	VUS			AXIN2, RAD50, SMARCA4			41	41
0088193	1986-01-17	Breast Cancer	FEMALE	HerediGENE Hereditary Panel	pass	VUS			CDK4, MSH6			36	36
0088221	1974-09-15	Breast Cancer	FEMALE	HerediGENE Hereditary Panel	pass	Negative						48	47
0088222	1968-05-13	Ovarian Cancer	FEMALE	HerediGENE Hereditary Panel	pass	Positive (Pathogenic)	MLH1		APC			47	54
0052134	1977-07-13	Breast Cancer	FEMALE	HerediGENE Hereditary Panel	pass	Positive (Pathogenic)	BRCA2		APC, APC, FANCL, NF1			46	45
0088238	1977-12-23	Breast Cancer	FEMALE	HerediGENE Hereditary Panel	pass	VUS			BRIP1			45	44
0088264	1947-11-17	Breast Cancer	FEMALE	HerediGENE Hereditary Panel	pass	Negative						67	74
0088270	1976-08-01	Breast Cancer	FEMALE	HerediGENE Hereditary Panel	pass	Positive (Pathogenic)	BRCA1					46	45
0088271	1969-05-18	Breast Cancer	FEMALE	HerediGENE Hereditary Panel	pass	Negative						43	53
0088309	1988-11-17	Breast Cancer	FEMALE	HerediGENE Hereditary Panel	pass	Negative						34	33
0079687	1965-07-12	Breast Cancer	FEMALE	HerediGENE Hereditary Panel	pass	VUS			MEN1			56	57
0088344	1990-08-18	Breast Cancer	FEMALE	HerediGENE Hereditary Panel	pass	Positive (Pathogenic)		BRCA2	RAD50, ATM			32	31
0088366	1983-10-29	Breast Cancer	FEMALE	HerediGENE Hereditary Panel	pass	Positive (Likely Pathogenic)		MUTYH	MLH1, RAD51D		MUTYH	38	38
0088367	1977-09-26	Breast Cancer	FEMALE	HerediGENE Hereditary Panel	pass	Negative						45	44
0088376	1971-05-15	Breast Cancer	FEMALE	HerediGENE Hereditary Panel	pass	Negative						51	51
0088383	1958-03-01	Breast Cancer	FEMALE	HerediGENE Hereditary Panel	pass	VUS			FANCA, FANCM, PMS2			41	64
0088387	1981-05-09	Breast Cancer	FEMALE	HerediGENE Hereditary Panel	pass	VUS						41	41
0088394	1981-06-05	Breast Cancer	FEMALE	HerediGENE Hereditary Panel	pass	Positive (Pathogenic)	BRCA1			BRCA1		41	41
0088399	1980-12-10	Breast Cancer	FEMALE	HerediGENE Hereditary Panel	pass	Negative						69	41
0088401	1983-05-04	Breast Cancer	FEMALE	HerediGENE Hereditary Panel	pass	Positive (Pathogenic)	NTHL1				NTHL1	39	39
0082020	1982-06-18	Breast Cancer	FEMALE	HerediGENE Hereditary Panel	pass	VUS			FANCM			39	40
0067306	1960-08-31	Breast Cancer	FEMALE	HerediGENE Hereditary Panel	pass	Negative						60	61
0088441	1951-10-17	Breast Cancer	FEMALE	HerediGENE Hereditary Panel	pass	VUS			MUTYH			68	70
0088377	1976-11-06	Breast Cancer	FEMALE	HerediGENE Hereditary Panel	pass	Negative						45	45
0083437	1964-09-07	Breast Cancer	FEMALE	HerediGENE Hereditary Panel	pass	VUS			ATM			58	57
0084031	1971-12-25	Breast Cancer	FEMALE	HerediGENE Hereditary Panel	pass	VUS			AXIN2, FANCL			50	50
0088479	1969-11-29	Breast Cancer	FEMALE	HerediGENE Hereditary Panel	pass	VUS			CHEK2			52	52
0088336	1966-03-18	Ovarian Cancer	FEMALE	HerediGENE Hereditary Panel	pass	VUS			RAD50			56	56
0088487	1983-05-30	Breast Cancer	FEMALE	HerediGENE Hereditary Panel	pass	Positive (Pathogenic)	RAD51C		APC, FANCM, MSH2, MSH3			39	39
0088493	1979-03-14	Breast Cancer	FEMALE	HerediGENE Hereditary Panel	pass	Negative						40	43
0088515	1973-12-05	Ovarian Cancer	FEMALE	HerediGENE Hereditary Panel	pass	Negative						49	48
0086505	1972-08-07	Endometrial Cancer	FEMALE	HerediGENE Hereditary Panel	pass	Negative						50	49
0088524	1986-11-28	Breast Cancer	FEMALE	HerediGENE Hereditary Panel	pass	Negative						35	35
0060432	1982-09-23	Breast Cancer	FEMALE	HerediGENE Hereditary Panel	pass	VUS			MUTYH			37	39
0088629	1969-03-26	Breast Cancer	FEMALE	HerediGENE Hereditary Panel	pass	VUS			APC			53	53
0088628	1971-04-09	Breast Cancer	FEMALE	HerediGENE Hereditary Panel	pass	VUS			ATM			50	51
0088645	1978-01-17	Breast Cancer	FEMALE	HerediGENE Hereditary Panel	pass	VUS			FANCA			44	44
0088652	1981-06-11	Breast Cancer	FEMALE	HerediGENE Hereditary Panel	pass	Positive (Pathogenic)		FANCM	FANCM			41	41
0088657	1979-04-05	Breast Cancer	FEMALE	HerediGENE Hereditary Panel	pass	Positive (Pathogenic)	NBN					43	43
0088653	1989-03-07	Breast Cancer	FEMALE	HerediGENE Hereditary Panel	pass	VUS			BRCA1, RAD50			33	33
0088664	1974-10-16	Breast Cancer	FEMALE	HerediGENE Hereditary Panel	pass	VUS			MSH3, MSH3			48	47
0088668	1982-01-12	Breast Cancer	FEMALE	HerediGENE Hereditary Panel	pass	VUS			ATM, PALB2			40	40
0088675	1982-03-31	Breast Cancer	FEMALE	HerediGENE Hereditary Panel	pass	Positive (Pathogenic)	RAD50		MEN1			40	40
0088688	1956-07-03	Breast Cancer	FEMALE	HerediGENE Hereditary Panel	pass	Positive (Pathogenic)	FANCM					56	66
0088694	1977-10-15	Breast Cancer	FEMALE	HerediGENE Hereditary Panel	pass	Positive (Pathogenic)	RAD50		FANCA			45	44
0088696	1988-03-13	Breast Cancer	FEMALE	HerediGENE Hereditary Panel	pass	Positive (Pathogenic)	BRCA1		BARD1			34	34
0088714	1968-08-24	Breast Cancer	FEMALE	HerediGENE Hereditary Panel	pass	VUS			MSH6			39	53
0088719	1961-03-28	Ovarian Cancer	FEMALE	HerediGENE Hereditary Panel	pass	Negative						61	61
0088720	1985-01-13	Breast Cancer	FEMALE	HerediGENE Hereditary Panel	pass	Positive (Pathogenic)	MUTYH		FANCM, FANCM		MUTYH	37	37
0088379	1974-06-21	Breast Cancer	FEMALE	HerediGENE Hereditary Panel	pass	Negative						48	48
0088741	1968-06-10	Breast Cancer	FEMALE	HerediGENE Hereditary Panel	pass	Negative						54	54
0088723	1941-12-10	Breast Cancer	FEMALE	HerediGENE Hereditary Panel	pass	Negative						81	80
0071897	1976-07-06	Breast Cancer	FEMALE	HerediGENE Hereditary Panel	pass	VUS			AXIN2			44	46
0056497	1975-12-07	Breast Cancer	FEMALE	HerediGENE Hereditary Panel	pass	Negative						43	46
0088803	1981-06-23	Breast Cancer	FEMALE	HerediGENE Hereditary Panel	pass	Positive (Pathogenic)		FANCL				41	41
0088817	1961-01-17	Breast Cancer	FEMALE	HerediGENE Hereditary Panel	pass	Negative						50	61
0088820	1985-08-12	Breast Cancer	FEMALE	HerediGENE Hereditary Panel	pass	Positive (Pathogenic)	BRCA1					36	36
0088825	1978-04-29	Breast Cancer	FEMALE	HerediGENE Hereditary Panel	pass	Negative						43	44
0088850	1965-01-12	Breast Cancer	FEMALE	HerediGENE Hereditary Panel	pass	Positive (Pathogenic)	BRCA2		PMS2			57	57
0088864	1970-09-20	Breast Cancer	FEMALE	HerediGENE Hereditary Panel	pass	Positive (Pathogenic)	PALB2					52	51
0088900	1986-02-21	Breast Cancer	FEMALE	HerediGENE Hereditary Panel	pass	VUS			BRCA1, FANCM			36	36
0088906	1980-12-23	Breast Cancer	FEMALE	HerediGENE Hereditary Panel	pass	VUS			FANCM			42	41
0088917	1969-02-03	Breast Cancer	FEMALE	HerediGENE Hereditary Panel	pass	Negative						53	53
0088918	1953-10-11	Ovarian Cancer	FEMALE	HerediGENE Hereditary Panel	pass	Positive (Pathogenic)		RAD51C	ATM			69	68
0088931	1948-09-19	Endometrial Cancer	FEMALE	HerediGENE Hereditary Panel	pass	Negative						73	73
0088944	1959-01-05	Breast Cancer	FEMALE	HerediGENE Hereditary Panel	pass	VUS			FANCL			63	63
0088959	1963-09-03	Breast Cancer	FEMALE	HerediGENE Hereditary Panel	pass	Negative						59	58
0088969	1979-10-26	Breast Cancer	FEMALE	HerediGENE Hereditary Panel	pass	VUS			FANCM			43	42
0088996	1960-02-05	Ovarian Cancer	FEMALE	HerediGENE Hereditary Panel	pass	Positive (Pathogenic)	BRCA1					62	62
0037671	1954-12-31	Breast Cancer	FEMALE	HerediGENE Hereditary Panel	pass	VUS			ATM, RET			63	67
0089014	1982-06-25	Breast Cancer	FEMALE	HerediGENE Hereditary Panel	pass	VUS			PMS2			40	40
0079076	1968-01-23	Breast Cancer	FEMALE	HerediGENE Hereditary Panel	pass	VUS			ATM, CHEK2, NF1			54	54
0089045	1976-01-16	Breast Cancer	FEMALE	HerediGENE Hereditary Panel	pass	VUS			RET			41	46
0069467	1978-06-02	Breast Cancer	FEMALE	HerediGENE Hereditary Panel	pass	VUS			NF1			42	44
0089184	1980-10-11	Breast Cancer	FEMALE	HerediGENE Hereditary Panel	pass	Negative						47	41
0089198	1987-09-01	Breast Cancer	FEMALE	HerediGENE Hereditary Panel	pass	Negative						34	34
0089200	1968-12-17	Breast Cancer	FEMALE	HerediGENE Hereditary Panel	pass	Negative						53	53
0089173	1949-10-08	Breast Cancer	FEMALE	HerediGENE Hereditary Panel	pass	VUS			MSH2			73	72
0089228	1978-10-17	Breast Cancer	FEMALE	HerediGENE Hereditary Panel	pass	Negative						44	43
0089258	1979-12-03	Breast Cancer	FEMALE	HerediGENE Hereditary Panel	pass	VUS			RAD50			42	42
0089263	1981-02-23	Breast Cancer	FEMALE	HerediGENE Hereditary Panel	pass	VUS			ATM, CHEK2			42	41
0089282	1985-02-24	Breast Cancer	FEMALE	HerediGENE Hereditary Panel	pass	Negative						36	37
0089283	1973-01-11	Breast Cancer	FEMALE	HerediGENE Hereditary Panel	pass	Positive (Pathogenic)	BRCA1, NTHL1		BRCA2, NBN, RAD50		NTHL1	49	49
0089314	1984-02-10	Breast Cancer	FEMALE	HerediGENE Hereditary Panel	pass	VUS			PALB2			38	38
0089317	1959-01-18	Breast Cancer	FEMALE	HerediGENE Hereditary Panel	pass	Negative						52	63
0089335	1953-06-12	Breast Cancer	FEMALE	HerediGENE Hereditary Panel	pass	Negative						66	69
0089360	1982-08-11	Breast Cancer	FEMALE	HerediGENE Hereditary Panel	pass	VUS			APC, ATM, ATM			40	40
0087544	1973-03-05	Cervical Cancer	FEMALE	HerediGENE Hereditary Panel	pass	VUS			CHEK2, RET			44	49
0089364	1984-08-29	Breast Cancer	FEMALE	HerediGENE Hereditary Panel	pass	Negative						38	37
0089379	1983-05-17	Breast Cancer	FEMALE	HerediGENE Hereditary Panel	pass	Positive (Pathogenic)	MUTYH		BRCA2			39	39
0089415	1980-07-25	Breast Cancer	FEMALE	HerediGENE Hereditary Panel	pass	VUS			FANCL			42	42
0089435	1976-11-07	Endometrial Cancer	FEMALE	HerediGENE Hereditary Panel	pass	Negative						45	45
0089470	1977-05-31	Breast Cancer	FEMALE	HerediGENE Hereditary Panel	pass	VUS			MSH6, NBN			45	45
0089472	1975-10-21	Ovarian Cancer	FEMALE	HerediGENE Hereditary Panel	pass	Positive (Pathogenic)	BRCA1		NF1			47	46
0089473	1971-02-22	Breast Cancer	FEMALE	HerediGENE Hereditary Panel	pass	Negative						50	51
0089492	1988-04-06	Ovarian Cancer	FEMALE	HerediGENE Hereditary Panel	pass	VUS			APC			34	34
0089511	1952-12-24	Breast Cancer	FEMALE	HerediGENE Hereditary Panel	pass	VUS			FANCL, RAD51B, STK11			69	69
0089513	1990-05-21	Breast Cancer	FEMALE	HerediGENE Hereditary Panel	pass	Negative						32	32
0089543	1953-09-30	Breast Cancer	FEMALE	HerediGENE Hereditary Panel	pass	Positive (Pathogenic)	CHEK2		STK11			68	68
0089545	1953-08-28	Breast Cancer	FEMALE	HerediGENE Hereditary Panel	pass	Positive (Pathogenic)	BRCA1					69	68
0088893	1986-05-04	Breast Cancer	FEMALE	HerediGENE Hereditary Panel	pass	Positive (Pathogenic)	BRCA1		BRCA2, BRCA2			36	36
0089553	1972-06-12	Breast Cancer	FEMALE	HerediGENE Hereditary Panel	pass	VUS			NTHL1			45	50
0089574	1983-10-06	Breast Cancer	FEMALE	HerediGENE Hereditary Panel	pass	Negative						39	38
0089613	1970-10-05	Breast Cancer	FEMALE	HerediGENE Hereditary Panel	pass	VUS			BRIP1, CHEK2			51	51
0089614	1957-08-06	Breast Cancer	FEMALE	HerediGENE Hereditary Panel	pass	Negative						63	65
0089620	1966-10-26	Breast Cancer	FEMALE	HerediGENE Hereditary Panel	pass	Negative						56	55
0080546	1946-04-14	Breast Cancer	FEMALE	HerediGENE Hereditary Panel	pass	Positive (Pathogenic)	BRCA1		FANCM, NBN			75	76
0089623	1962-12-13	Breast Cancer	FEMALE	HerediGENE Hereditary Panel	pass	Negative						35	59
0089626	1961-12-22	Breast Cancer	FEMALE	HerediGENE Hereditary Panel	pass	Negative						61	60
0089627	1954-03-16	Breast Cancer	FEMALE	HerediGENE Hereditary Panel	pass	Positive (Pathogenic)	BRCA1		ATM, RAD50			51	68
0089634	1966-10-08	Breast Cancer	FEMALE	HerediGENE Hereditary Panel	pass	VUS			FANCM, FANCM			56	55
0089641	1971-07-26	Breast Cancer	FEMALE	HerediGENE Hereditary Panel	pass	VUS			CHEK2			51	51
0089671	1959-05-05	Breast Cancer	FEMALE	HerediGENE Hereditary Panel	pass	VUS			MLH1, SMARCA4			63	63
0089673	1978-09-12	Breast Cancer	FEMALE	HerediGENE Hereditary Panel	pass	VUS			FANCL			43	43
0089675	1954-02-08	Breast Cancer	FEMALE	HerediGENE Hereditary Panel	pass	VUS			MEN1, NF1			42	68
0089701	1979-11-20	Breast Cancer	FEMALE	HerediGENE Hereditary Panel	pass	Negative						43	42
0089697	1989-09-02	Breast Cancer	FEMALE	HerediGENE Hereditary Panel	pass	VUS			MSH3, NBN, RAD50			33	32
0089703	1978-01-29	Breast Cancer	FEMALE	HerediGENE Hereditary Panel	pass	VUS			FANCL			44	44
0089680	1978-09-08	Breast Cancer	FEMALE	HerediGENE Hereditary Panel	pass	VUS			RET			44	43
0089709	1964-09-24	Breast Cancer	FEMALE	HerediGENE Hereditary Panel	pass	Negative						58	57
0089717	1982-03-20	Breast Cancer	FEMALE	HerediGENE Hereditary Panel	pass	Negative						31	40
0088872	1953-01-09	Breast Cancer	FEMALE	HerediGENE Hereditary Panel	pass	Positive (Pathogenic)	BRCA2		CDH1, MRE11, MRE11			45	69
0089646	1954-09-08	Breast Cancer	FEMALE	HerediGENE Hereditary Panel	pass	Negative						68	67
0089738	1983-06-29	Breast Cancer	FEMALE	HerediGENE Hereditary Panel	pass	VUS			FANCA, MSH2, PMS2			40	39
0089746	1984-10-11	Breast Cancer	FEMALE	HerediGENE Hereditary Panel	pass	VUS			APC, APC, MUTYH, NF1			67	37
0089769	1974-04-15	Breast Cancer	FEMALE	HerediGENE Hereditary Panel	pass	VUS			MUTYH		MUTYH	48	48
0089791	1982-10-05	Breast Cancer	FEMALE	HerediGENE Hereditary Panel	pass	VUS			CDH1, FANCM			40	39
0089815	1966-02-17	Breast Cancer	FEMALE	HerediGENE Hereditary Panel	pass	VUS			RET, RET			70	56
0088167	1982-10-10	Breast Cancer	FEMALE	HerediGENE Hereditary Panel	pass	VUS			FANCA			40	39
0089818	1962-04-17	Ovarian Cancer	FEMALE	HerediGENE Hereditary Panel	pass	VUS			BRCA2, MSH6			60	60
0089823	1899-12-30	Breast Cancer	FEMALE	HerediGENE Hereditary Panel	pass	Negative						43	122
0089833	1970-12-29	Breast Cancer	FEMALE	HerediGENE Hereditary Panel	pass	VUS			MSH2			50	51
0089841	1973-09-23	Breast Cancer	FEMALE	HerediGENE Hereditary Panel	pass	VUS			RAD50			49	48
0089881	1974-01-29	Breast Cancer	FEMALE	HerediGENE Hereditary Panel	pass	VUS			NTHL1			48	48
0089892	1976-02-23	Breast Cancer	FEMALE	HerediGENE Hereditary Panel	pass	VUS			FANCM			46	46
0089896	1981-05-09	Breast Cancer	FEMALE	HerediGENE Hereditary Panel	pass	VUS			APC, BRCA2			41	41
0089904	1978-01-03	Breast Cancer	FEMALE	HerediGENE Hereditary Panel	pass	Negative						44	44
0089927	1972-03-31	Breast Cancer	FEMALE	HerediGENE Hereditary Panel	pass	Positive (Pathogenic)	MSH3		MSH3		MSH3	46	50
0089941	1978-02-26	Breast Cancer	FEMALE	HerediGENE Hereditary Panel	pass	Negative						44	44
0080210	1982-01-17	Breast Cancer	FEMALE	HerediGENE Hereditary Panel	pass	VUS			BRIP1			40	40
0089948	1971-07-13	Breast Cancer	FEMALE	HerediGENE Hereditary Panel	pass	VUS			ATM			50	51
0089950	1982-06-05	Breast Cancer	FEMALE	HerediGENE Hereditary Panel	pass	Positive (Pathogenic)		MUTYH	RAD50		MUTYH	40	40
0089958	1981-07-02	Breast Cancer	FEMALE	HerediGENE Hereditary Panel	pass	VUS			FANCM			41	41
0089964	1973-01-07	Breast Cancer	FEMALE	HerediGENE Hereditary Panel	pass	VUS			CHEK2			48	49
0089997	1975-09-07	Breast Cancer	FEMALE	HerediGENE Hereditary Panel	pass	VUS			BRIP1			47	46
0090001	1983-12-10	Breast Cancer	FEMALE	HerediGENE Hereditary Panel	pass	VUS			FANCA			37	38
0090040	1984-06-15	Ovarian Cancer	FEMALE	HerediGENE Hereditary Panel	pass	Negative						41	38
0090038	1972-11-15	Breast Cancer	FEMALE	HerediGENE Hereditary Panel	pass	VUS			MUTYH, RAD50			50	49
0090042	1978-11-21	Breast Cancer	FEMALE	HerediGENE Hereditary Panel	pass	Positive (Pathogenic)	BRCA1		NF1			44	43
0090053	1944-11-25	Breast Cancer	FEMALE	HerediGENE Hereditary Panel	pass	VUS			AXIN2, CDK4, NBN			78	77
0090086	1963-02-06	Breast Cancer	FEMALE	HerediGENE Hereditary Panel	pass	Positive (Pathogenic)	BRCA1					54	59
0090088	1899-12-30	Breast Cancer	FEMALE	HerediGENE Hereditary Panel	pass	Negative						30	122
0090091	1977-01-28	Breast Cancer	FEMALE	HerediGENE Hereditary Panel	pass	Positive (Pathogenic)	CHEK2		APC			45	45
0090093	1966-12-10	Breast Cancer	FEMALE	HerediGENE Hereditary Panel	pass	Positive (Likely Pathogenic)		CHEK2	MSH2			56	55
0090098	1982-12-01	Breast Cancer	FEMALE	HerediGENE Hereditary Panel	pass	Positive (Pathogenic)	BRCA1, MUTYH				MUTYH	38	39
0084978	1984-09-08	Breast Cancer	FEMALE	HerediGENE Hereditary Panel	pass	Negative						78	37
0090146	1980-04-12	Breast Cancer	FEMALE	HerediGENE Hereditary Panel	pass	Negative						39	42
0088810	1980-04-18	Breast Cancer	FEMALE	HerediGENE Hereditary Panel	pass	VUS			BARD1			42	42
0090149	1959-01-22	Ovarian Cancer	FEMALE	HerediGENE Hereditary Panel	pass	VUS			BRCA2, MSH3			62	63
0082745	1970-07-12	Breast Cancer	FEMALE	HerediGENE Hereditary Panel	pass	Negative						52	52
0090150	1949-09-18	Breast Cancer	FEMALE	HerediGENE Hereditary Panel	pass	Negative						41	72
0090153	1971-04-02	Breast Cancer	FEMALE	HerediGENE Hereditary Panel	pass	Negative						51	51
0090154	1956-05-02	Breast Cancer	FEMALE	HerediGENE Hereditary Panel	pass	VUS			ATM			62	66
0090163	1970-07-15	Breast Cancer	FEMALE	HerediGENE Hereditary Panel	pass	Positive (Pathogenic)	BRCA1, MUTYH				MUTYH	52	52
0090162	1977-11-14	Breast Cancer	FEMALE	HerediGENE Hereditary Panel	pass	Negative						45	44
0090198	1991-01-10	Breast Cancer	FEMALE	HerediGENE Hereditary Panel	pass	Positive (Pathogenic)	BRCA1, CHEK2		BRCA2, FANCA			31	31
0090237	1967-09-05	Breast Cancer	FEMALE	HerediGENE Hereditary Panel	pass	VUS			FANCM			54	55
0066051	1966-10-10	Breast Cancer	FEMALE	HerediGENE Hereditary Panel	pass	Negative						54	55
0090247	1975-07-23	Breast Cancer	FEMALE	HerediGENE Hereditary Panel	pass	Negative						47	47
0090257	1984-11-30	Breast Cancer	FEMALE	HerediGENE Hereditary Panel	pass	Negative						38	37
0090271	1983-02-25	Breast Cancer	FEMALE	HerediGENE Hereditary Panel	pass	Positive (Pathogenic)	BRCA2		RAD51C			39	39
0090273	1969-08-26	Breast Cancer	FEMALE	HerediGENE Hereditary Panel	pass	VUS			BRCA1			53	53
0090290	1980-07-25	Breast Cancer	FEMALE	HerediGENE Hereditary Panel	pass	VUS			NF1			42	42
0090312	1966-01-17	Breast Cancer	FEMALE	HerediGENE Hereditary Panel	pass	VUS			PMS2			56	56
0090319	1960-08-04	Breast Cancer	FEMALE	HerediGENE Hereditary Panel	pass	VUS			APC, CDK4			62	62
0090333	1977-11-16	Breast Cancer	FEMALE	HerediGENE Hereditary Panel	pass	VUS			MRE11			45	44
0090338	1948-09-22	Breast Cancer	FEMALE	HerediGENE Hereditary Panel	pass	Negative						74	73
0089601	1991-03-23	Breast Cancer	FEMALE	HerediGENE Hereditary Panel	pass	VUS			VHL			31	31
0090348	1958-09-18	Endometrial Cancer	FEMALE	HerediGENE Hereditary Panel	pass	Negative						64	63
0090349	1965-03-25	Ovarian Cancer	FEMALE	HerediGENE Hereditary Panel	pass	VUS			FANCM, RAD51B			57	57
0067792	1972-08-03	Breast Cancer	FEMALE	HerediGENE Hereditary Panel	pass	VUS			FANCA, NTHL1			48	50
0090367	1940-01-12	Breast Cancer	FEMALE	HerediGENE Hereditary Panel	pass	Negative						82	82
0090378	1988-06-15	Breast Cancer	FEMALE	HerediGENE Hereditary Panel	pass	VUS			FANCA			34	34
0090393	1973-04-11	Ovarian Cancer	FEMALE	HerediGENE Hereditary Panel	pass	VUS			ATM			43	49
[truncated: 7,086 more rows]

## Sheet: Supplementary Table S2
Supplementary Table S2. Detailed variant-level annotations of pathogenic, likely pathogenic, VUS, CNV, and recessive findings detected in the cohort.
Patient ID	Age at Test Order	Date of Birth	Cancer Main Type	SEX	Exam Result	Gene	Exon	c.HGVS	p.HGVS	Zygosity	Clinical Significance	Is CNV	Variant Type	Allele Freq.	Protein pos.	In silico anal.	Has Cancer History	Has Same Cancer History
59330	34	1985-03-19	Breast Cancer	FEMALE	Positive (Pathogenic)	FANCA	21	c.1874G>C	p.Cys625Ser	heterozygous	vus	0					1	0
59330	34	1985-03-19	Breast Cancer	FEMALE	Positive (Pathogenic)	POLE	2	c.139C>T	p.Arg47Trp	heterozygous	vus	0					1	0
59330	34	1985-03-19	Breast Cancer	FEMALE	Positive (Pathogenic)	BRCA1	5	c.181T>G	p.Cys61Gly	heterozygous	pathogenic_clinical_significant	0					1	0
59330	34	1985-03-19	Breast Cancer	FEMALE	Positive (Pathogenic)	CHEK2	4	c.470T>C	p.Ile157Thr	heterozygous	pathogenic_variant_low	0					1	0
63485	44	1975-07-20	Breast Cancer	FEMALE	VUS	BRCA1	10	c.860_862delACA	p.Asn287del	heterozygous	vus	0					1	0
64363	33	1987-05-18	Breast Cancer	FEMALE	Positive (Likely Pathogenic)	MRE11	13	c.1462C>T	p.Arg488Cys	heterozygous	vus	0					1	0
64363	33	1987-05-18	Breast Cancer	FEMALE	Positive (Likely Pathogenic)	CHEK2	4	c.499G>A	p.Gly167Arg	heterozygous	likely_pathogenic_variant_low	0					1	0
64667	55	1964-09-18	Breast Cancer	FEMALE	Positive (Pathogenic)	FANCM	11	c.1846A>G	p.Arg616Gly	heterozygous	vus	0					1	0
64667	55	1964-09-18	Breast Cancer	FEMALE	Positive (Pathogenic)	MEN1	3	c.578C>T	p.Pro193Leu	heterozygous	vus	0					1	0
64667	55	1964-09-18	Breast Cancer	FEMALE	Positive (Pathogenic)	CDKN2A	1	c.71G>C	p.Arg24Pro	heterozygous	pathogenic_variant	0					1	0
64667	55	1964-09-18	Breast Cancer	FEMALE	Positive (Pathogenic)	MSH2	3	c.382C>G	p.Leu128Val	heterozygous	vus	0					1	0
64667	55	1964-09-18	Breast Cancer	FEMALE	Positive (Pathogenic)												1	0
63631	41	1979-02-24	Breast Cancer	FEMALE	Positive (Pathogenic)	BRCA1		c.(5406+1_5407-1)_(*1_?)del (ΈΛΛΕΙΨΗ ΤΩΝ ΕΞΩΝΙΩΝ 22-23)		heterozygous	pathogenic_clinical_significant	1					1	1
63631	41	1979-02-24	Breast Cancer	FEMALE	Positive (Pathogenic)	CDH1	5	c.687+5G>A		heterozygous	vus	0					1	1
65105	63	1956-09-20	Breast Cancer	FEMALE	VUS	APC	16	c.4073C>T	p.Ala1358Val	heterozygous	vus	0					1	0
65105	63	1956-09-20	Breast Cancer	FEMALE	VUS	BRCA2	22	c.8825C>T	p.Ala2942Val	heterozygous	vus	0					1	0
65113	46	1974-04-20	Breast Cancer	FEMALE	VUS	CDK4	5	c.630A>C	p.Arg210=	heterozygous	vus	0					1	0
65113	46	1974-04-20	Breast Cancer	FEMALE	VUS												1	0
65121	62	1957-07-10	Breast Cancer	FEMALE	VUS	STK11	3	c.440G>A	p.Arg147His	heterozygous	vus	0					1	1
65125	37	1982-08-07	Breast Cancer	FEMALE	Negative												1	1
65059	68	1952-01-22	Ovarian Cancer	FEMALE	Negative												1	0
65147	44	1975-12-22	Breast Cancer	FEMALE	Negative												1	1
65155	42	1977-11-14	Breast Cancer	FEMALE	Positive (Pathogenic)	BRCA2	17	c.7878G>C	p.Trp2626Cys	heterozygous	pathogenic_clinical_significant	0					1	0
65127	51	1968-11-27	Ovarian Cancer	FEMALE	Negative												1	0
6385	31	1989-01-17	Breast Cancer	FEMALE	Negative												1	1
65163	40	1980-04-27	Breast Cancer	FEMALE	VUS	FANCA	36	c.3556A>G	p.Arg1186Gly	heterozygous	vus	0					1	1
65163	40	1980-04-27	Breast Cancer	FEMALE	VUS	FANCM	16	c.4366C>T	p.Arg1456Cys	heterozygous	vus	0					1	1
65188	67	1952-10-15	Ovarian Cancer	FEMALE	VUS	BRIP1		c.94-4A>T		heterozygous	vus	0					1	1
65188	67	1952-10-15	Ovarian Cancer	FEMALE	VUS	NBN	5	c.511A>G	p.Ile171Val	heterozygous	vus	0					1	1
65191	41	1979-02-14	Breast Cancer	FEMALE	Negative												1	0
65269	49	1970-08-01	Breast Cancer	FEMALE	VUS	FANCM	14	c.2392A>G	p.Arg798Gly	heterozygous	vus	0					1	0
65270	67	1952-07-26	Breast Cancer	FEMALE	Positive (Pathogenic)	RET	11	c.1946C>T	p.Ser649Leu	heterozygous	vus	0					1	1
65270	67	1952-07-26	Breast Cancer	FEMALE	Positive (Pathogenic)	CHEK2	4	c.499G>A	p.Gly167Arg	heterozygous	likely_pathogenic_variant_low	0					1	1
65270	67	1952-07-26	Breast Cancer	FEMALE	Positive (Pathogenic)	RAD50	3	c.326_329delCAGA	p.Thr109Asnfs*20	heterozygous	pathogenic_variant_low	0					1	1
65274	59	1960-09-22	Breast Cancer	FEMALE	VUS	SMAD4	5	c.566G>A	p.Arg189His	heterozygous	vus	0					1	1
65283	40	1979-07-13	Breast Cancer	FEMALE	Negative												0	0
65295	42	1977-12-15	Breast Cancer	FEMALE	Negative												1	1
64361	57	1962-09-30	Endometrial Cancer	FEMALE	Negative												1	0
65298	52	1968-02-08	Ovarian Cancer	FEMALE	Negative												1	0
65300	38	1982-04-30	Breast Cancer	FEMALE	Negative												1	1
64457	45	1975-07-03	Breast Cancer	FEMALE	VUS	MUTYH	8	c.667A>G	p.Ile223Val	heterozygous	vus	0					1	1
64457	45	1975-07-03	Breast Cancer	FEMALE	VUS	RAD51D	1	c.71G>A	p.Arg24Lys	heterozygous	vus	0					1	1
65301	37	1983-02-16	Breast Cancer	FEMALE	Positive (Pathogenic)	ATM	50	c.7475T>G	p.Leu2492Arg	heterozygous	vus	0					1	1
65301	37	1983-02-16	Breast Cancer	FEMALE	Positive (Pathogenic)	PMS2	11	c.1169C>T	p.Ala390Val	heterozygous	vus	0					1	1
65301	37	1983-02-16	Breast Cancer	FEMALE	Positive (Pathogenic)	BRCA1	19	c.5266dupC	p.Gln1756Profs*74	heterozygous	pathogenic_clinical_significant	0					1	1
65303	45	1974-12-16	Breast Cancer	FEMALE	VUS	RAD51D	9	c.824G>A	p.Arg275Gln	heterozygous	vus	0					1	1
65305	42	1978-06-12	Breast Cancer	FEMALE	VUS	MRE11	6	c.493A>T	p.Ser165Cys	heterozygous	vus	0					1	0
65306	43	1976-08-20	Breast Cancer	FEMALE	Negative												1	0
65307	43	1977-03-26	Breast Cancer	FEMALE	Negative												1	1
65309	48	1972-05-13	Breast Cancer	FEMALE	VUS	ATM	50	c.7475T>G	p.Leu2492Arg	heterozygous	vus	0					1	0
65309	48	1972-05-13	Breast Cancer	FEMALE	VUS	FANCM	14	c.2859A>C	p.Lys953Asn	heterozygous	vus	0					1	0
64868	45	1975-02-27	Breast Cancer	FEMALE	VUS	BRCA2	27	c.9863C>T	p.Thr3288Ile	heterozygous	vus	0					1	1
65333	48	1971-09-15	Breast Cancer	FEMALE	Negative												1	0
65341	58	1962-04-18	Breast Cancer	FEMALE	VUS	ATM	10	c.1562G>A	p.Arg521Lys	heterozygous	vus	0					1	0
65341	58	1962-04-18	Breast Cancer	FEMALE	VUS	MSH6	4	c.1774G>A	p.Val592Ile	heterozygous	vus	0					1	0
65341	58	1962-04-18	Breast Cancer	FEMALE	VUS	RAD50	13	c.2177G>A	p.Arg726His	heterozygous	vus	0					1	0
65343	70	1949-07-30	Ovarian Cancer	FEMALE	Negative												1	0
62988	49	1971-01-28	Breast Cancer	FEMALE	VUS	MUTYH	13	c.1258C>A	p.Leu420Met	heterozygous	vus	0					0	0
65363	59	1961-04-01	Breast Cancer	FEMALE	Negative												1	0
65364	49	1970-10-18	Breast Cancer	FEMALE	VUS	CHEK2	4	c.592+3A>T		heterozygous	vus	0					1	0
65364	49	1970-10-18	Breast Cancer	FEMALE	VUS	FANCM	14	c.3595A>C	p.Asn1199His	heterozygous	vus	0					1	0
60741	61	1958-11-05	Breast Cancer	FEMALE	Negative												1	0
65372	54	1965-07-17	Breast Cancer	FEMALE	VUS	PMS2	11	c.1490G>A	p.Gly497Asp	heterozygous	vus	0					1	0
48839	55	1964-09-26	Breast Cancer	FEMALE	VUS	APC	16	c.8479G>A	p.Gly2827Arg	heterozygous	vus	0					1	1
65405	72	1948-03-11	Breast Cancer	FEMALE	Negative												1	0
65412	45	1975-06-17	Breast Cancer	FEMALE	Negative												0	0
65414	53	1967-05-28	Breast Cancer	FEMALE	VUS	BRCA2	11	c.2944A>C	p.Ile982Leu	heterozygous	vus	0					0	0
65418	45	1974-10-03	Breast Cancer	FEMALE	VUS	ATM	26	c.3981A>G	p.Leu1327=	heterozygous	vus	0					1	0
65418	45	1974-10-03	Breast Cancer	FEMALE	VUS	FANCM	14	c.2734A>G	p.Ile912Val	heterozygous	vus	0					1	0
65418	45	1974-10-03	Breast Cancer	FEMALE	VUS	MRE11	13	c.1462C>T	p.Arg488Cys	heterozygous	vus	0					1	0
65402	54	1966-05-07	Ovarian Cancer	FEMALE	VUS	NBN	6	c.643C>T	p.Arg215Trp	heterozygous	vus	0					1	0
65470	40	1979-07-26	Breast Cancer	FEMALE	VUS	FANCA	21	c.1874G>C	p.Cys625Ser	heterozygous	vus	0					1	1
65470	40	1979-07-26	Breast Cancer	FEMALE	VUS	STK11	6	c.863-13G>A		heterozygous	vus	0					1	1
65473	45	1975-03-16	Breast Cancer	FEMALE	VUS	FANCM	12	c.2161-5T>C		heterozygous	vus	0					1	0
65487	67	1953-01-27	Breast Cancer	FEMALE	VUS	FANCM	14	c.2985T>G	p.Ser995=	heterozygous	vus	0					1	1
65496	47	1973-03-04	Breast Cancer	FEMALE	VUS	CHEK2	4	c.542G>A	p.Arg181His	heterozygous	vus	0					1	1
65500	40	1980-01-16	Breast Cancer	FEMALE	Positive (Pathogenic)	MSH6	2	c.364G>A	p.Glu122Lys	heterozygous	vus	0					1	1
65500	40	1980-01-16	Breast Cancer	FEMALE	Positive (Pathogenic)	BRCA2	23	c.9117G>A	p.Pro3039=	heterozygous	pathogenic_clinical_significant	0					1	1
65521	39	1980-08-09	Breast Cancer	FEMALE	VUS	APC	16	c.7361_7363delGAA	p.Arg2454del	heterozygous	vus	0					1	1
65521	39	1980-08-09	Breast Cancer	FEMALE	VUS	BRCA2	11	c.4377C>G	p.Asn1459Lys	heterozygous	vus	0					1	1
65521	39	1980-08-09	Breast Cancer	FEMALE	VUS	FANCA	21	c.1874G>C	p.Cys625Ser	heterozygous	vus	0					1	1
65534	35	1985-05-25	Breast Cancer	FEMALE	VUS	MSH2	15	c.2606C>A	p.Ala869Glu	heterozygous	vus	0					1	0
65540	68	1952-06-15	Breast Cancer	FEMALE	VUS	BRCA2	10	c.1366_1371dupGAGAAG	p.Glu456_Lys457dup	heterozygous	vus	0					1	0
65425	51	1969-05-07	Breast Cancer	FEMALE	Positive (Pathogenic)	BRCA1		c.(5406+1_5407-1)_(*1_?)del (ΈΛΛΕΙΨΗ ΤΩΝ ΕΞΩΝΙΩΝ 22-23)		heterozygous	pathogenic_clinical_significant	1					1	1
65425	51	1969-05-07	Breast Cancer	FEMALE	Positive (Pathogenic)	BRCA2	11	c.4157A>T	p.Asp1386Val	heterozygous	vus	0					1	1
65548	56	1964-03-17	Breast Cancer	FEMALE	Negative												1	0
65549	27	1992-08-20	Breast Cancer	FEMALE	VUS	APC	16	c.5794A>T	p.Thr1932Ser	heterozygous	vus	0					1	0
65556	45	1975-01-26	Breast Cancer	FEMALE	Negative												1	0
65557	49	1970-11-28	Breast Cancer	FEMALE	Negative												1	0
65575	55	1964-10-04	Breast Cancer	FEMALE	VUS	APC	16	c.6639G>A	p.Met2213Ile	heterozygous	vus	0					1	1
63449			Breast Cancer	FEMALE	Negative												1	0
62616	38	1982-03-29	Breast Cancer	FEMALE	VUS	ATM	50	c.7375C>T	p.Arg2459Cys	heterozygous	vus	0					1	1
65601	47	1972-08-18	Breast Cancer	FEMALE	Positive (Pathogenic)	PMS2	11	c.1567T>A	p.Ser523Thr	heterozygous	vus	0					1	1
65601	47	1972-08-18	Breast Cancer	FEMALE	Positive (Pathogenic)	BRCA1	19	c.5251C>T	p.Arg1751Ter	heterozygous	pathogenic_clinical_significant	0					1	1
65616	40	1979-12-08	Breast Cancer	FEMALE	Positive (Pathogenic)	PALB2	4	c.1317dupG	p.Phe440Valfs*2	heterozygous	pathogenic_clinical_significant	0					1	0
65617	27	1992-09-01	Breast Cancer	FEMALE	VUS	APC	10	c.1024G>T	p.Asp342Tyr	heterozygous	vus	0					0	0
65639	50	1969-09-02	Breast Cancer	FEMALE	Negative												1	1
65641	35	1985-06-11	Breast Cancer	FEMALE	Positive (Pathogenic)	BRCA1	17	c.5123C>A	p.Ala1708Glu	heterozygous	pathogenic_clinical_significant	0					1	1
65652	53	1966-10-08	Breast Cancer	FEMALE	Negative												0	0
65654	74	1945-10-24	Ovarian Cancer	FEMALE	VUS	MSH2	6	c.1057A>C	p.Lys353Gln	heterozygous	vus	0					0	0
65653	48	1972-02-26	Breast Cancer	FEMALE	VUS	RAD50	19	c.3036+5G>A		heterozygous	vus	0					1	1
65655	49	1970-08-16	Ovarian Cancer	FEMALE	VUS	BRIP1	9	c.1255C>T	p.Arg419Trp	heterozygous	vus	0					1	0
65655	49	1970-08-16	Ovarian Cancer	FEMALE	VUS	RAD50	19	c.3036+5G>A		heterozygous	vus	0					1	0
65656	78	1942-02-05	Breast Cancer	FEMALE	VUS	MEN1	10	c.1438G>C	p.Ala480Pro	heterozygous	vus	0					1	0
65659	45	1974-08-25	Ovarian Cancer	FEMALE	VUS	CDK4	4	c.460G>C	p.Val154Leu	heterozygous	vus	0					1	0
65659	45	1974-08-25	Ovarian Cancer	FEMALE	VUS	MSH6	4	c.2392C>G	p.Leu798Val	heterozygous	vus	0					1	0
65668	45	1974-10-13	Breast Cancer	FEMALE	Negative												1	1
65670	44	1976-05-12	Breast Cancer	FEMALE	Negative												1	0
65672	39	1980-11-09	Breast Cancer	FEMALE	Negative												1	1
65696	59	1960-08-17	Breast Cancer	FEMALE	Negative												1	0
65701	33	1987-02-09	Breast Cancer	FEMALE	Negative												1	1
65707	44	1975-11-29	Breast Cancer	FEMALE	VUS	MLH1	13	c.1451A>G	p.Asp484Gly	heterozygous	vus	0					0	0
65709	54	1966-07-02	Endometrial Cancer	FEMALE	Positive (Pathogenic)	FANCM	21	c.5569G>A	p.Val1857Met	heterozygous	vus	0					1	1
65709	54	1966-07-02	Endometrial Cancer	FEMALE	Positive (Pathogenic)	MLH1	3	c.286Α>G	p.(Thr96Ala)	heterozygous	vus	0					1	1
65709	54	1966-07-02	Endometrial Cancer	FEMALE	Positive (Pathogenic)	MLH1	3	c.288dupC	p.(Tyr97Leufs*6)	heterozygous	pathogenic_clinical_significant	0					1	1
65708	41	1979-06-16	Breast Cancer	FEMALE	VUS	MLH1	9	c.778C>T	p.Leu260Phe	heterozygous	vus	0					1	1
65708	41	1979-06-16	Breast Cancer	FEMALE	VUS	RET	1	c.20G>A	p.Gly7Asp	heterozygous	vus	0					1	1
65736	45	1975-06-28	Breast Cancer	FEMALE	VUS	MSH6	5	c.3260C>A	p.Pro1087His	heterozygous	vus	0					0	0
65736	45	1975-06-28	Breast Cancer	FEMALE	VUS	POLE	2	c.139C>T	p.Arg47Trp	heterozygous	vus	0					0	0
65752	41	1979-02-10	Breast Cancer	FEMALE	Negative												1	1
62922	63	1956-09-08	Breast Cancer	FEMALE	Positive (Pathogenic)	MSH6	4	c.1151G>C	p.Arg384Thr	heterozygous	vus	0					1	1
62922	63	1956-09-08	Breast Cancer	FEMALE	Positive (Pathogenic)	PMS2	14	c.2428A>G	p.Arg810Gly	heterozygous	vus	0					1	1
62922	63	1956-09-08	Breast Cancer	FEMALE	Positive (Pathogenic)	BRCA1	19	c.5212G>A	p.Gly1738Arg	heterozygous	pathogenic_clinical_significant	0					1	1
65772	40	1980-02-01	Breast Cancer	FEMALE	VUS	FANCA	25	c.2228G>A	p.Gly743Asp	heterozygous	vus	0					1	1
65790	41	1979-02-11	Breast Cancer	FEMALE	VUS	ATM	50	c.7475T>G	p.Leu2492Arg	heterozygous	vus	0					1	1
65802	41	1979-01-09	Breast Cancer	FEMALE	Negative												1	1
65821	41	1979-04-14	Breast Cancer	FEMALE	Negative												1	1
65828	47	1973-01-17	Breast Cancer	FEMALE	Negative												1	1
65870	40	1979-09-14	Breast Cancer	FEMALE	Positive (Pathogenic)	ATM	23	c.3371A>T	p.Tyr1124Phe	heterozygous	vus	0					1	1
65870	40	1979-09-14	Breast Cancer	FEMALE	Positive (Pathogenic)	FANCM	14	c.3992C>T	p.Pro1331Leu	heterozygous	vus	0					1	1
65870	40	1979-09-14	Breast Cancer	FEMALE	Positive (Pathogenic)	BRCA2	11	c.6389_6390delTT	p.Phe2130Ter	heterozygous	pathogenic_clinical_significant	0					1	1
65870	40	1979-09-14	Breast Cancer	FEMALE	Positive (Pathogenic)	NF1	50	c.7431A>G	p.Lys2477=	heterozygous	vus	0					1	1
65882	44	1975-08-04	Breast Cancer	FEMALE	VUS	FANCM	14	c.3992C>T	p.Pro1331Leu	heterozygous	vus	0					1	1
65884	51	1968-11-24	Ovarian Cancer	FEMALE	Positive (Pathogenic)	BRCA1	19	c.5212G>A	p.Gly1738Arg	heterozygous	pathogenic_clinical_significant	0					1	1
65884	51	1968-11-24	Ovarian Cancer	FEMALE	Positive (Pathogenic)	RAD50	12	c.1875C>G	p.Tyr625*	heterozygous	pathogenic_variant_low	0					1	1
65902	42	1977-11-08	Breast Cancer	FEMALE	Negative												1	1
65900	46	1974-03-27	Breast Cancer	FEMALE	VUS	RAD50	16	c.2651G>A	p.Arg884His	heterozygous	vus	0					1	1
65903	69	1950-10-02	Breast Cancer	FEMALE	Negative												1	0
65906	43	1977-07-09	Breast Cancer	FEMALE	Negative												1	0
65916	71	1949-03-24	Breast Cancer	FEMALE	VUS	MSH2	13	c.2143G>C	p.Gly715Arg	heterozygous	vus	0					1	1
65916	71	1949-03-24	Breast Cancer	FEMALE	VUS	MSH6	2	c.364G>A	p.Glu122Lys	heterozygous	vus	0					1	1
65916	71	1949-03-24	Breast Cancer	FEMALE	VUS	NF1	21	c.2573C>G	p.Ser858Cys	heterozygous	vus	0					1	1
65923			Breast Cancer	FEMALE	VUS	FANCM	16	c.4366C>T	p.Arg1456Cys	heterozygous	vus	0					0	0
65914	52	1967-11-06	Endometrial Cancer	FEMALE	Negative												1	1
65945			Breast Cancer	FEMALE	Positive (Pathogenic)	MUTYH	7	c.536A>G	p.Tyr179Cys	heterozygous	pathogenic_variant	0					0	0
65946	57	1962-12-04	Ovarian Cancer	FEMALE	Positive (Pathogenic)	BRCA1	19	c.5266dupC	p.Gln1756Profs*74	heterozygous	pathogenic_clinical_significant	0					0	0
65968	43	1976-12-17	Breast Cancer	FEMALE	VUS	MLH1	1	c.91_92delinsTG	p.Ala31Cys	heterozygous	vus	0					1	1
65968	43	1976-12-17	Breast Cancer	FEMALE	VUS	MLH1	12	c.1360G>C	p.Gly454Arg	heterozygous	vus	0					1	1
65981			Breast Cancer	FEMALE	Negative												1	1
65982			Breast Cancer	FEMALE	Negative												1	1
65994			Breast Cancer	FEMALE	Positive (Pathogenic)	RAD50	8	c.1094G>A	p.Arg365Gln	heterozygous	vus	0					1	1
65994			Breast Cancer	FEMALE	Positive (Pathogenic)	BRCA2	11	c.6466_6469delTCTC	p.Ser2156_Gln2157Asnfs	heterozygous	pathogenic_clinical_significant	0					1	1
65338	38	1981-08-08	Breast Cancer	FEMALE	VUS	BRCA2	14	c.7402G>A	p.Val2468Ile	heterozygous	vus	0					1	1
66039	65	1955-01-15	Breast Cancer	FEMALE	VUS	CHEK2	2	c.190G>A	p.Glu64Lys	heterozygous	vus	0					1	0
66054			Ovarian Cancer	FEMALE	Negative												1	0
66056			Breast Cancer	FEMALE	Positive (Pathogenic)	MUTYH	13	c.1187G>A	p.Gly396Asp	heterozygous	pathogenic_variant_low	0					1	1
66059	63	1956-08-29	Ovarian Cancer	FEMALE	Negative												1	0
66064			Breast Cancer	FEMALE	VUS	MLH1	19	c.2221C>A	p.Leu741Met	heterozygous	vus	0					0	0
66064			Breast Cancer	FEMALE	VUS	MSH2	6	c.1043A>G	p.Gln348Arg	heterozygous	vus	0					0	0
66074	49	1971-05-17	Breast Cancer	FEMALE	Negative												1	0
66085			Breast Cancer	FEMALE	Positive (Pathogenic)	MRE11	13	c.1462C>T	p.Arg488Cys	heterozygous	vus	0					1	1
66085			Breast Cancer	FEMALE	Positive (Pathogenic)	RAD50	23	c.3553C>T	p.Arg1185Ter	heterozygous	pathogenic_variant_low	0					1	1
66107			Breast Cancer	FEMALE	Negative												0	0
66109	34	1986-04-08	Breast Cancer	FEMALE	Negative												0	0
66122			Ovarian Cancer	FEMALE	VUS	PALB2	4	c.292A>G	p.Ile98Val	heterozygous	vus	0					0	0
66125			Ovarian Cancer	FEMALE	Negative												1	0
66124			Ovarian Cancer	FEMALE	VUS	BRCA2	18	c.7985C>T	p.Thr2662Met	heterozygous	vus	0					0	0
66124			Ovarian Cancer	FEMALE	VUS	CHEK2	11	c.1259+8A>G		heterozygous	vus	0					0	0
66124			Ovarian Cancer	FEMALE	VUS	RET	2	c.307C>T	p.His103Tyr	heterozygous	vus	0					0	0
66130			Breast Cancer	FEMALE	Negative												1	1
66137			Breast Cancer	FEMALE	VUS	APC	8	c.757G>A	p.Gly253Ser	heterozygous	vus	0					1	0
12872	44	1976-04-09	Breast Cancer	FEMALE	Negative												1	1
66150			Breast Cancer	FEMALE	Negative												1	1
62469	50	1970-06-03	Breast Cancer	FEMALE	Positive (Pathogenic)	PMS2		c.(705+1_706-1)_(803+1_804-1)_c.(1144+1_1145-1)_(2006+1_2007-1)del		heterozygous	pathogenic_variant	1					1	0
62469	50	1970-06-03	Breast Cancer	FEMALE	Positive (Pathogenic)	VHL	1	c.154G>A	p.Glu52Lys	heterozygous	vus	0					1	0
66172	38	1982-01-22	Breast Cancer	FEMALE	Negative												1	0
66182	44	1975-08-22	Breast Cancer	FEMALE	VUS	RAD51C	5	c.784T>G	p.Leu262Val	heterozygous	vus	0					1	0
66196			Breast Cancer	FEMALE	VUS	PMS2	11	c.1567T>A	p.Ser523Thr	heterozygous	vus	0					1	0
66200			Breast Cancer	FEMALE	Positive (Pathogenic)	CHEK2	11	c.1188delT	p.Val397Phefs*17	heterozygous	pathogenic_variant_moderate	0					1	0
66299	41	1979-05-02	Breast Cancer	FEMALE	Negative												1	0
66307	42	1977-11-07	Breast Cancer	FEMALE	Positive (Pathogenic)	BRCA2	18	c.8331+1G>A		heterozygous	pathogenic_clinical_significant	0					1	1
66326	41	1978-10-04	Breast Cancer	FEMALE	Positive (Pathogenic)	FANCA	21	c.1874G>C	p.Cys625Ser	heterozygous	vus	0					1	1
66326	41	1978-10-04	Breast Cancer	FEMALE	Positive (Pathogenic)	BRCA1	13	c.4391_4393delinsTT	p.Pro1464Leufs*2	heterozygous	pathogenic_clinical_significant	0					1	1
66331			Breast Cancer	FEMALE	Negative												1	0
66360	47	1972-10-12	Breast Cancer	FEMALE	Negative												1	0
66365	50	1970-03-15	Ovarian Cancer	FEMALE	Negative												1	0
66387			Breast Cancer	FEMALE	Positive (Pathogenic)	BRCA1	14	c.4576G>T	p.Glu1526*	heterozygous	pathogenic_clinical_significant	0					1	1
66400	39	1981-04-16	Breast Cancer	FEMALE	Positive (Pathogenic)	FANCA	21	c.1874G>C	p.Cys625Ser	heterozygous	vus	0					1	1
66400	39	1981-04-16	Breast Cancer	FEMALE	Positive (Pathogenic)	RAD51C	2	c.192C>T	p.Ile64=	heterozygous	vus	0					1	1
66400	39	1981-04-16	Breast Cancer	FEMALE	Positive (Pathogenic)	BRCA1	19	c.5266dupC	p.Gln1756Profs*74	heterozygous	pathogenic_clinical_significant	0					1	1
66306	48	1972-02-02	Ovarian Cancer	FEMALE	Positive (Pathogenic)	PALB2	4	c.1677del	p.Val560*	heterozygous	pathogenic_clinical_significant	0					1	0
62159	34	1985-08-28	Breast Cancer	FEMALE	VUS	APC	16	c.5133T>G	p.Pro1711=	heterozygous	vus	0					1	0
66456	43	1976-08-31	Breast Cancer	FEMALE	Positive (Pathogenic)	PALB2	5	c.2257C>T	p.Arg753*	heterozygous	pathogenic_clinical_significant	0					1	0
64480	40	1979-08-28	Breast Cancer	FEMALE	Positive (Pathogenic)	BRCA2	18	c.7985C>T	p.Thr2662Met	heterozygous	vus	0					1	0
64480	40	1979-08-28	Breast Cancer	FEMALE	Positive (Pathogenic)	BRCA2	18	c.8168A>G	p.Asp2723Gly	heterozygous	pathogenic_clinical_significant	0					1	0
66502	49	1971-03-07	Breast Cancer	FEMALE	VUS	ATM	50	c.7475T>G	p.Leu2492Arg	heterozygous	vus	0					1	1
66503	50	1970-07-23	Breast Cancer	FEMALE	VUS	CHEK2	4	c.480A>G	p.Ile160Met	heterozygous	vus	0					1	1
66516	41	1979-07-19	Breast Cancer	FEMALE	Negative												1	1
64500			Breast Cancer	FEMALE	Negative												1	0
66533			Breast Cancer	FEMALE	Negative												1	1
66536	30	1990-06-23	Breast Cancer	FEMALE	VUS	APC	5	c.436G>T	p.Ala146Ser	heterozygous	vus	0					0	0
66550	37	1983-05-15	Breast Cancer	FEMALE	VUS	FANCA	14	c.1337T>C	p.Leu446Pro	heterozygous	vus	0					1	0
66248	49	1971-05-07	Breast Cancer	FEMALE	VUS	MRE11	13	c.1462C>T	p.Arg488Cys	heterozygous	vus	0					1	0
66556	54	1966-01-18	Breast Cancer	FEMALE	Negative												1	1
66603	79	1940-09-29	Breast Cancer	FEMALE	Negative												1	1
66656			Breast Cancer	FEMALE	VUS	PALB2	12	c.3307G>A	p.Val1103Met	heterozygous	vus	0					0	0
66672	59	1961-01-13	Breast Cancer	FEMALE	VUS	MSH6	4	c.979A>G	p.Thr327Ala	heterozygous	vus	0					1	1
66673	68	1951-12-11	Breast Cancer	FEMALE	VUS	MSH6	4	c.893G>A	p.Arg298Gln	heterozygous	vus	0					1	0
66689	46	1973-10-28	Breast Cancer	FEMALE	VUS	ATM	48	c.7078T>C	p.Tyr2360His	heterozygous	vus	0					1	0
66690	51	1969-05-04	Breast Cancer	FEMALE	VUS	CDK4	6	c.654T>C	p.Ser218=	heterozygous	vus	0					1	0
66332	33	1987-07-24	Breast Cancer	FEMALE	VUS	MEN1	3	c.541G>T	p.Ala181Ser	heterozygous	vus	0					1	0
41522	56	1964-04-10	Breast Cancer	FEMALE	Negative												1	1
66730	51	1969-05-05	Breast Cancer	FEMALE	VUS	FANCA	25	c.2236G>T	p.Ala746Ser	heterozygous	vus	0					1	0
66730	51	1969-05-05	Breast Cancer	FEMALE	VUS	MLH1	12	c.1227G>C	p.Gln409His	heterozygous	vus	0					1	0
66742	40	1980-02-16	Breast Cancer	FEMALE	VUS	BRIP1	17	c.2398T>C	p.Tyr800His	heterozygous	vus	0					0	0
66750			Ovarian Cancer	FEMALE	Positive (Pathogenic)	FANCA	21	c.1874G>C	p.Cys625Ser	heterozygous	vus	0					0	0
66750			Ovarian Cancer	FEMALE	Positive (Pathogenic)	BRCA1	22	c.5467G>A	p.Ala1823Thr	heterozygous	pathogenic_clinical_significant	0					0	0
66751	29	1991-05-08	Breast Cancer	FEMALE	VUS	MRE11	8	c.711C>T	p.Phe237=	heterozygous	vus	0					1	0
66751	29	1991-05-08	Breast Cancer	FEMALE	VUS	MRE11	13	c.1383T>C	p.Phe461=	heterozygous	vus	0					1	0
66755	69	1951-05-12	Breast Cancer	FEMALE	VUS	CHEK2	10	c.1036C>A	p.Arg346Ser	heterozygous	vus	0					1	0
66756	37	1982-10-12	Breast Cancer	FEMALE	Negative												1	1
66774	36	1983-12-07	Breast Cancer	FEMALE	Negative												1	0
66788	77	1943-08-20	Ovarian Cancer	FEMALE	VUS	CDKN2A	1	c.71G>T	p.Arg24Leu	heterozygous	vus	0					1	0
66788	77	1943-08-20	Ovarian Cancer	FEMALE	VUS	CDKN2A	2	c.425A>G	p.His142Arg	heterozygous	vus	0					1	0
66792	55	1965-08-01	Breast Cancer	FEMALE	VUS	FANCM	14	c.4047A>G	p.Ser1349=	heterozygous	vus	0					1	1
66834	41	1978-12-31	Breast Cancer	FEMALE	Negative												1	1
66842	44	1976-02-22	Breast Cancer	FEMALE	VUS	ATM	31	c.4709T>C	p.Val1570Ala	heterozygous	vus	0					1	0
66842	44	1976-02-22	Breast Cancer	FEMALE	VUS	BRCA1	10	c.1131C>A	p.Ser377Arg	heterozygous	vus	0					1	0
66842	44	1976-02-22	Breast Cancer	FEMALE	VUS	FANCM	14	c.2752A>G	p.Lys918Glu	heterozygous	vus	0					1	0
66842	44	1976-02-22	Breast Cancer	FEMALE	VUS	NF1	21	c.2819C>G	p.Thr940Ser	heterozygous	vus	0					1	0
66862	32	1988-06-20	Ovarian Cancer	FEMALE	Positive (Pathogenic)	TP53	5	c.524G>A	p.Arg175His	heterozygous	pathogenic_clinical_significant	0					1	0
66874	38	1982-05-30	Breast Cancer	FEMALE	VUS	ATM	50	c.7475T>G	p.Leu2492Arg	heterozygous	vus	0					1	1
66857	49	1971-01-07	Breast Cancer	FEMALE	Negative												1	0
66912	66	1954-04-24	Breast Cancer	FEMALE	Negative												0	0
66918	45	1975-04-30	Breast Cancer	FEMALE	Negative												1	1
66929	31	1988-12-18	Breast Cancer	FEMALE	Positive (Pathogenic)	BRCA1	19	c.5266dupC	p.Gln1756Profs*74	heterozygous	pathogenic_clinical_significant	0					1	1
66932	51	1968-09-25	Breast Cancer	FEMALE	Positive (Pathogenic)	CHEK2	3	c.444+1G>A		heterozygous	likely_pathogenic_variant_low	0					1	0
66934	40	1979-10-28	Breast Cancer	FEMALE	Positive (Pathogenic)	BRCA1	10	c.3607C>T	p.Arg1203*	heterozygous	pathogenic_clinical_significant	0					0	0
66946	64	1955-12-18	Ovarian Cancer	FEMALE	Negative												1	0
66971			Breast Cancer	FEMALE	VUS	MEN1	2	c.-6G>A		heterozygous	vus	0					1	1
66971			Breast Cancer	FEMALE	VUS	NBN	6	c.643C>T	p.Arg215Trp	heterozygous	vus	0					1	1
66971			Breast Cancer	FEMALE	VUS	RET	2	c.267G>A	p.Gln89=	heterozygous	vus	0					1	1
66975	61	1959-05-24	Breast Cancer	FEMALE	VUS	APC	16	c.5603A>G	p.Asp1868Gly	heterozygous	vus	0					1	1
66975	61	1959-05-24	Breast Cancer	FEMALE	VUS	CDKN2A	1	c.9_32del	p.Ala4_Pro11del	heterozygous	vus	0					1	1
66975	61	1959-05-24	Breast Cancer	FEMALE	VUS	FANCM	14	c.2859A>C	p.Lys953Asn	heterozygous	vus	0					1	1
66975	61	1959-05-24	Breast Cancer	FEMALE	VUS	MSH6	9	c.3961A>G	p.Arg1321Gly	heterozygous	vus	0					1	1
66975	61	1959-05-24	Breast Cancer	FEMALE	VUS	PMS2	12	c.2149G>A	p.Val717Met	heterozygous	vus	0					1	1
67011	45	1975-07-30	Breast Cancer	FEMALE	Negative												1	0
67029	49	1971-01-18	Breast Cancer	FEMALE	VUS	ATM	22	c.3221T>G	p.Phe1074Cys	heterozygous	vus	0					1	1
67029	49	1971-01-18	Breast Cancer	FEMALE	VUS	BRCA2	25	c.9355T>A	p.Leu3119Ile	heterozygous	vus	0					1	1
67066	64	1955-10-02	Breast Cancer	FEMALE	VUS	APC	16	c.3727C>T	p.Pro1243Ser	heterozygous	vus	0					1	1
67074	39	1981-04-22	Breast Cancer	FEMALE	VUS	CHEK2	12	c.1375G>A	p.Ala459Thr	heterozygous	vus	0					1	0
67074	39	1981-04-22	Breast Cancer	FEMALE	VUS	MSH2	6	c.1043A>G	p.Gln348Arg	heterozygous	vus	0					1	0
67089	47	1973-05-31	Ovarian Cancer	FEMALE	Positive (Pathogenic)	BRIP1	2	c.1A>G	p.Ser2_Met4del	heterozygous	vus	0					1	0
67089	47	1973-05-31	Ovarian Cancer	FEMALE	Positive (Pathogenic)	BRCA1	4	c.212+1G>A		heterozygous	pathogenic_clinical_significant	0					1	0
67091	29	1991-01-09	Ovarian Cancer	FEMALE	Negative												0	0
67093	49	1970-12-20	Breast Cancer	FEMALE	Negative												0	0
66271	42	1977-11-25	Breast Cancer	FEMALE	Negative												1	0
67102	58	1962-02-19	Ovarian Cancer	FEMALE	Negative												1	0
67009	50	1970-08-08	Breast Cancer	FEMALE	Negative												1	1
67111	54	1966-01-06	Ovarian Cancer	FEMALE	Negative												0	0
67120	40	1980-08-01	Breast Cancer	FEMALE	VUS	MUTYH	10	c.925C>T	p.Arg309Cys	heterozygous	vus	0					0	0
67120	40	1980-08-01	Breast Cancer	FEMALE	VUS	PMS2	3	c.212A>G	p.Asn71Ser	heterozygous	vus	0					0	0
67128	45	1975-01-18	Breast Cancer	FEMALE	Positive (Pathogenic)	FANCM	16	c.4366C>T	p.Arg1456Cys	heterozygous	vus	0					1	0
67128	45	1975-01-18	Breast Cancer	FEMALE	Positive (Pathogenic)	BRCA2	16	c.7806-2A>G		heterozygous	pathogenic_clinical_significant	0					1	0
66152	58	1961-10-02	Breast Cancer	FEMALE	Negative												0	0
66152	58	1961-10-02	Breast Cancer	FEMALE	Negative												0	0
67135			Breast Cancer	FEMALE	Negative												0	0
67140	40	1980-05-06	Breast Cancer	FEMALE	VUS	FANCA	36	c.3519G>C	p.Trp1173Cys	heterozygous	vus	0					1	0
67147	62	1958-01-08	Ovarian Cancer	FEMALE	VUS	APC	16	c.6178A>G	p.Asn2060Asp	heterozygous	vus	0					1	0
67147	62	1958-01-08	Ovarian Cancer	FEMALE	VUS	CDH1	9	c.1190A>G	p.Lys397Arg	heterozygous	vus	0					1	0
67098	40	1980-06-08	Breast Cancer	FEMALE	VUS	CHEK2	4	c.480A>G	p.Ile160Met	heterozygous	vus	0					0	0
67186	47	1972-11-14	Breast Cancer	FEMALE	VUS	BRCA2	11	c.3032C>G	p.Thr1011Arg	heterozygous	vus	0					1	0
67186	47	1972-11-14	Breast Cancer	FEMALE	VUS	MSH2	2	c.312G>C	p.Lys104Asn	heterozygous	vus	0					1	0
67000	48	1972-08-18	Breast Cancer	FEMALE	Negative												1	0
67234	54	1965-09-26	Breast Cancer	FEMALE	VUS	MUTYH	13	c.1276C>T	p.Arg426Cys	heterozygous	vus	0					1	1
55819	45	1975-05-09	Breast Cancer	FEMALE	VUS	MEN1	3	c.578C>T	p.Pro193Leu	heterozygous	vus	0					1	0
55819	45	1975-05-09	Breast Cancer	FEMALE	VUS	RET	4	c.790G>C	p.Asp264His	heterozygous	vus	0					1	0
67241	53	1967-08-20	Breast Cancer	FEMALE	VUS	FANCA	39	c.3926C>T	p.Thr1309Ile	heterozygous	vus	0					1	0
67243	38	1981-12-12	Breast Cancer	FEMALE	VUS	POLE	11	c.1075A>G	p.Met359Val	heterozygous	vus	0					1	1
67250	66	1953-12-29	Ovarian Cancer	FEMALE	Negative												0	0
67274	42	1978-04-10	Breast Cancer	FEMALE	VUS	MRE11	13	c.1462C>T	p.Arg488Cys	heterozygous	vus	0					1	1
67276			Breast Cancer	FEMALE	VUS	BRIP1	11	c.1587A>G	p.Gly529=	heterozygous	vus	0					1	1
67276			Breast Cancer	FEMALE	VUS	CDH1	13	c.1937-11_1937-8dupGCTT		heterozygous	vus	0					1	1
67292	50	1970-05-22	Breast Cancer	FEMALE	VUS	FANCA	22	c.2003G>T	p.Ser668Ile	heterozygous	vus	0					1	1
67292	50	1970-05-22	Breast Cancer	FEMALE	VUS	NBN	4	c.475A>G	p.Ile159Val	heterozygous	vus	0					1	1
67292	50	1970-05-22	Breast Cancer	FEMALE	VUS	VHL	1	c.78A>G	p.Glu26=	heterozygous	vus	0					1	1
1122	64	1955-11-19	Breast Cancer	FEMALE	VUS	APC	16	c.3920T>A	p.Ile1307Lys	heterozygous	vus	0					1	1
1122	64	1955-11-19	Breast Cancer	FEMALE	VUS	FANCM	14	c.3257A>G	p.His1086Arg	heterozygous	vus	0					1	1
1122	64	1955-11-19	Breast Cancer	FEMALE	VUS	NBN	6	c.643C>T	p.Arg215Trp	heterozygous	vus	0					1	1
67295	56	1963-10-08	Breast Cancer	FEMALE	Positive (Pathogenic)	PALB2	5	c.2257C>T	p.Arg753*	heterozygous	likely_pathogenic_clinical_significant	0					1	1
67305	41	1979-06-28	Breast Cancer	FEMALE	Negative												1	1
67313	64	1956-02-07	Breast Cancer	FEMALE	Negative												1	0
67314	32	1988-07-14	Breast Cancer	FEMALE	VUS	ATM	56	c.8156G>A	p.Arg2719His	heterozygous	vus	0					1	0
67314	32	1988-07-14	Breast Cancer	FEMALE	VUS	FANCA	6	c.523-9G>C		heterozygous	vus	0					1	0
66254	45	1975-03-15	Breast Cancer	FEMALE	Negative												0	0
67036	44	1976-07-20	Breast Cancer	FEMALE	Negative												0	0
67365			Ovarian Cancer	FEMALE	VUS	FANCM	14	c.3173A>G	p.Asn1058Ser	heterozygous	vus	0					0	0
67205	47	1973-05-18	Breast Cancer	FEMALE	VUS	FANCA	8	c.789G>T	p.Pro263=	heterozygous	vus	0					0	0
67384	68	1952-02-27	Breast Cancer	FEMALE	Negative												1	0
67385	56	1964-09-02	Breast Cancer	FEMALE	Negative												0	0
67389	47	1973-08-10	Breast Cancer	FEMALE	VUS	CDK4	5	c.523-4T>A		heterozygous	vus	0					0	0
67389	47	1973-08-10	Breast Cancer	FEMALE	VUS	RAD51D	6	c.493C>T	p.Arg165Trp	heterozygous	vus	0					0	0
67390	42	1977-10-10	Breast Cancer	FEMALE	Positive (Pathogenic)	ATM	50	c.7475T>G	p.Leu2492Arg	heterozygous	vus	0					1	0
67390	42	1977-10-10	Breast Cancer	FEMALE	Positive (Pathogenic)	FANCM	7	c.1309+7T>G		heterozygous	vus	0					1	0
67390	42	1977-10-10	Breast Cancer	FEMALE	Positive (Pathogenic)	RAD50	3	c.326_329delCAGA	p.Thr109Asnfs*20	heterozygous	pathogenic_variant_low	0					1	0
67411			Breast Cancer	FEMALE	Negative												0	0
67426	50	1969-09-29	Breast Cancer	FEMALE	Negative												0	0
67443	45	1974-10-21	Breast Cancer	FEMALE	VUS	FANCA	23	c.2029G>A	p.Val677Met	heterozygous	vus	0					0	0
67443	45	1974-10-21	Breast Cancer	FEMALE	VUS	FANCA	6	c.559G>A	p.Val187Ile	heterozygous	vus	0					0	0
67443	45	1974-10-21	Breast Cancer	FEMALE	VUS	FANCM	7	c.1237T>C	p.Tyr413His	heterozygous	vus	0					0	0
67467	43	1977-01-08	Breast Cancer	FEMALE	Negative												1	1
67468	68	1952-04-13	Ovarian Cancer	FEMALE	Negative												0	0
67492	68	1951-11-23	Ovarian Cancer	FEMALE	VUS	FANCA	40	c.3961C>A	p.Arg1321Ser	heterozygous	vus	0					0	0
67492	68	1951-11-23	Ovarian Cancer	FEMALE	VUS	POLD1	9	c.1082C>T	p.Ala361Val	heterozygous	vus	0					0	0
67494	34	1985-11-01	Ovarian/Fallopian Tube Cancer	FEMALE	Positive (Pathogenic)	BRCA1		c.(5193+1_5194-1)-(5277+1_5278-1)del		heterozygous	pathogenic_clinical_significant	1					0	0
67397			Ovarian Cancer	FEMALE	Negative												1	0
67541	52	1968-04-03	Breast Cancer	FEMALE	VUS	APC	16	c.5528C>T	p.Pro1843Leu	heterozygous	vus	0					1	1
66979	35	1985-02-07	Breast Cancer	FEMALE	Negative												1	0
67579	47	1973-03-09	Breast Cancer	FEMALE	Positive (Pathogenic)	FANCA	8	c.776C>G	p.Pro259Arg	heterozygous	vus	0					1	0
67579	47	1973-03-09	Breast Cancer	FEMALE	Positive (Pathogenic)	PALB2	4	c.1677del	p.Val560*	heterozygous	pathogenic_clinical_significant	0					1	0
67585	56	1963-10-10	Ovarian Cancer	FEMALE	Positive (Pathogenic)	MUTYH	9	c.734G>A	p.Arg245His	heterozygous	pathogenic_variant	0					1	0
67434	39	1980-10-13	Breast Cancer	FEMALE	VUS	MRE11	13	c.1462C>T	p.Arg488Cys	heterozygous	vus	0					1	1
67613	52	1968-02-16	Ovarian Cancer	FEMALE	Negative												0	0
67617	64	1956-02-23	Ovarian Cancer	FEMALE	Negative												1	1
67628			Breast Cancer	FEMALE	Positive (Pathogenic)	APC	16	c.4534G>A	p.Asp1512Asn	heterozygous	vus	0					1	1
67628			Breast Cancer	FEMALE	Positive (Pathogenic)	BRCA1	10	c.2679_2682delGAAA	p.Lys893Asnfs*106	heterozygous	pathogenic_clinical_significant	0					1	1
67628			Breast Cancer	FEMALE	Positive (Pathogenic)												1	1
58964	57	1962-11-14	Breast Cancer	FEMALE	VUS	APC	16	c.2696C>A	p.Thr899Asn	heterozygous	vus	0					1	1
58964	57	1962-11-14	Breast Cancer	FEMALE	VUS	BARD1	4	c.1021C>G	p.Leu341Val	heterozygous	vus	0					1	1
58964	57	1962-11-14	Breast Cancer	FEMALE	VUS	BRCA1	20	c.5318C>T	p.Thr1773Ile	heterozygous	vus	0					1	1
58964	57	1962-11-14	Breast Cancer	FEMALE	VUS	NF1	29	c.3883A>G	p.Thr1295Ala	heterozygous	vus	0					1	1
67632	55	1965-02-21	Breast Cancer	FEMALE	Negative												1	1
67658	82	1938-02-04	Breast Cancer	FEMALE	Negative												1	1
67691	79	1940-10-22	Breast Cancer	FEMALE	VUS	RET	4	c.785T>C	p.Val262Ala	heterozygous	vus	0					1	1
67705	42	1977-11-05	Breast Cancer	FEMALE	Positive (Pathogenic)	NBN	6	c.657_661delACAAA	p.Lys219Asnfs*16	heterozygous	pathogenic_variant_moderate	0					1	1
67713	53	1967-08-08	Breast Cancer	FEMALE	Negative												1	1
67715			Breast Cancer	FEMALE	VUS	NBN	6	c.643C>T	p.Arg215Trp	heterozygous	vus	0					0	0
67716	39	1981-03-16	Breast Cancer	FEMALE	Positive (Likely Pathogenic)	SMAD4	12	c.1642C>A	p.Pro548Thr	heterozygous	vus	0					0	0
67716	39	1981-03-16	Breast Cancer	FEMALE	Positive (Likely Pathogenic)	MUTYH	10	c.884C>T	p.Pro295Leu	heterozygous	likely_pathogenic_variant_low	0					0	0
67719	79	1941-06-03	Breast Cancer	FEMALE	Negative												0	0
67721	47	1973-02-15	Breast Cancer	FEMALE	Negative												0	0
67741	66	1953-12-25	Ovarian Cancer	FEMALE	Negative												1	0
67742			Ovarian Cancer	FEMALE	Positive (Likely Pathogenic)	NF1	24	c.3197+1G>A		heterozygous	pathogenic_variant	0					1	0
67747	66	1954-06-10	Breast Cancer	FEMALE	VUS	BRCA2	25	c.9472A>G	p.Thr3158Ala	heterozygous	vus	0					0	0
66163			Breast Cancer	FEMALE	VUS	CHEK2	4	c.541C>T	p.Arg181Cys	heterozygous	vus	0					0	0
67761	72	1948-03-11	Breast Cancer	FEMALE	VUS	MEN1	10	c.1371G>T	p.Arg457=	heterozygous	vus	0					1	1
67764	82	1938-08-27	Breast Cancer	FEMALE	Positive (Pathogenic)	BRCA1		NG_005905 (NM_007294):c.(5467+1_5468-1)-(*1_?)del (ΕΛΛΕΙΨΗ ΤΟΥ ΕΞΩΝΙΟΥ 23)		heterozygous	pathogenic_clinical_significant	1					0	0
67764	82	1938-08-27	Breast Cancer	FEMALE	Positive (Pathogenic)	MSH2	1	c.80C>T	p.Pro27Leu	heterozygous	vus	0					0	0
67764	82	1938-08-27	Breast Cancer	FEMALE	Positive (Pathogenic)	NBN	5	c.511A>G	p.Ile171Val	heterozygous	vus	0					0	0
67764	82	1938-08-27	Breast Cancer	FEMALE	Positive (Pathogenic)	RAD50	12	c.1966C>A	p.Arg656=	heterozygous	vus	0					0	0
67785			Ovarian Cancer	FEMALE	VUS	ATM	43	c.6337A>G	p.Thr2113Ala	heterozygous	vus	0					0	0
67785			Ovarian Cancer	FEMALE	VUS	BRCA2	11	c.3032C>G	p.Thr1011Arg	heterozygous	vus	0					0	0
67785			Ovarian Cancer	FEMALE	VUS	RET	1	c.20G>A	p.Gly7Asp	heterozygous	vus	0					0	0
67788			Breast Cancer	FEMALE	Negative												1	0
67803			Breast Cancer	FEMALE	Negative												0	0
67712	56	1964-01-05	Breast Cancer	FEMALE	Negative												1	0
63246	43	1977-07-26	Breast Cancer	FEMALE	VUS	STK11	9	c.1148G>A	p.Arg383His	heterozygous	vus	0					1	1
61400	43	1977-01-09	Breast Cancer	FEMALE	VUS	FANCA	21	c.1874G>C	p.Cys625Ser	heterozygous	vus	0					1	1
61400	43	1977-01-09	Breast Cancer	FEMALE	VUS	FANCM	11	c.1960C>T	p.Arg654Trp	heterozygous	vus	0					1	1
61400	43	1977-01-09	Breast Cancer	FEMALE	VUS	NBN	4	c.425A>G	p.Asn142Ser	heterozygous	vus	0					1	1
64092	40	1980-02-12	Breast Cancer	FEMALE	VUS	BARD1	4	c.1127C>T	p.Ser376Leu	heterozygous	vus	0					1	0
67814			Breast Cancer	FEMALE	Negative												1	1
66705	68	1952-05-18	Breast Cancer	FEMALE	Positive (Pathogenic)	ATM	10	c.1333C>T	p.Gln445*	heterozygous	pathogenic_variant_moderate	0					1	0
63391	35	1984-10-17	Breast Cancer	FEMALE	Negative												0	0
67838	39	1981-05-02	Breast Cancer	FEMALE	Positive (Pathogenic)	PALB2	4	c.757_758delCT	p.Leu253Ilefs*3	heterozygous	pathogenic_clinical_significant	0					1	1
67871	34	1986-01-23	Breast Cancer	FEMALE	Negative												1	0
67878	50	1969-12-20	Breast Cancer	FEMALE	VUS	RET	6	c.1124T>A	p.Leu375Gln	heterozygous	vus	0					1	0
30244	42	1978-06-24	Breast Cancer	FEMALE	Negative												1	0
67882	33	1987-01-10	Breast Cancer	FEMALE	Negative												1	1
63917	49	1970-12-17	Breast Cancer	FEMALE	VUS	RAD51D	4	c.329G>A	p.Gly110Asp	heterozygous	vus	0					1	0
67898	75	1945-07-01	Breast Cancer	FEMALE	VUS	MSH2	3	c.559C>T	p.Leu187Phe	heterozygous	vus	0					1	1
67938			Ovarian Cancer	FEMALE	Positive (Pathogenic)	BRCA1	19	c.5251C>T	p.Arg1751Ter	heterozygous	pathogenic_clinical_significant	0					1	0
67939	48	1972-09-16	Breast Cancer	FEMALE	VUS	BRIP1	4	c.356A>G	p.Asn119Ser	heterozygous	vus	0					1	0
67939	48	1972-09-16	Breast Cancer	FEMALE	VUS	FANCA	32	c.3157C>T	p.Arg1053Cys	heterozygous	vus	0					1	0
64385	47	1973-06-07	Breast Cancer	FEMALE	Negative												0	0
67943	63	1957-05-17	Breast Cancer	FEMALE	Negative												1	0
67946			Ovarian Cancer	FEMALE	Positive (Pathogenic)	MUTYH	9	c.734G>A	p.Arg245His	heterozygous	pathogenic_variant_low	0					1	0
67946			Ovarian Cancer	FEMALE	Positive (Pathogenic)	RAD50	12	c.1875C>G	p.Tyr625*	heterozygous	pathogenic_variant_low	0					1	0
67947	47	1973-01-13	Breast Cancer	FEMALE	VUS	MRE11	13	c.1383T>C	p.Phe461=	heterozygous	vus	0					1	0
67947	47	1973-01-13	Breast Cancer	FEMALE	VUS	MRE11	8	c.711C>T	p.Phe237=	heterozygous	vus	0					1	0
67947	47	1973-01-13	Breast Cancer	FEMALE	VUS	NF1	51	c.7576T>C	p.Leu2526=	heterozygous	vus	0					1	0
67953	56	1964-09-12	Breast Cancer	FEMALE	Positive (Pathogenic)	MUTYH	13	c.1187G>A	p.Gly396Asp	heterozygous	pathogenic_variant_low	0					0	0
64157	45	1975-09-30	Breast Cancer	FEMALE	VUS	PALB2	4	c.1250C>A	p.Ser417Tyr	heterozygous	vus	0					0	0
67954	77	1943-06-02	Cervical Cancer	FEMALE	Negative												0	0
66140	44	1976-08-08	Breast Cancer	FEMALE	Negative												0	0
67956	44	1976-02-03	Breast Cancer	FEMALE	VUS												0	0
67972	54	1966-02-05	Breast Cancer	FEMALE	Positive (Pathogenic)	MUTYH	8	c.667A>G	p.Ile223Val	heterozygous	vus	0					1	1
67972	54	1966-02-05	Breast Cancer	FEMALE	Positive (Pathogenic)	BRCA1	23	c.5497G>A	p.Val1833Met	heterozygous	likely_pathogenic_clinical_significant	0					1	1
67973	55	1965-08-01	Breast Cancer	FEMALE	VUS	MUTYH	13	c.1276C>T	p.Arg426Cys	heterozygous	vus	0					0	0
67985	67	1953-02-12	Breast Cancer	FEMALE	VUS	BRCA2	11	c.2944A>C	p.Ile982Leu	heterozygous	vus	0					1	1
59456	37	1983-04-26	Breast Cancer	FEMALE	VUS	ATM	53	c.7825A>G	p.Ile2609Val	heterozygous	vus	0					1	0
68008	47	1973-05-25	Breast Cancer	FEMALE	VUS												1	0
56970	39	1980-12-08	Breast Cancer	FEMALE	Positive (Pathogenic)	CDK4	4	c.460G>C	p.Val154Leu	heterozygous	vus	0					1	0
56970	39	1980-12-08	Breast Cancer	FEMALE	Positive (Pathogenic)	BRCA1	10	c.843_846delCTCA	p.Ser282Tyrfs*15	heterozygous	pathogenic_clinical_significant	0					1	0
68018	57	1962-10-26	Ovarian Cancer	FEMALE	Positive (Pathogenic)	FANCA	19	c.1756G>A	p.Ala586Thr	heterozygous	vus	0					1	1
68018	57	1962-10-26	Ovarian Cancer	FEMALE	Positive (Pathogenic)	MLH1	18	c.2104-6T>C		heterozygous	vus	0					1	1
68018	57	1962-10-26	Ovarian Cancer	FEMALE	Positive (Pathogenic)	BRCA1	23	c.5536C>T	p.Gln1846*	heterozygous	pathogenic_clinical_significant	0					1	1
68022	48	1971-11-09	Breast Cancer	FEMALE	Negative												1	0
66497			Breast Cancer	FEMALE	VUS	CDK4	7	c.763C>A	p.Arg255Ser	heterozygous	vus	0					0	0
66497			Breast Cancer	FEMALE	VUS	FANCA	26	c.2390C>T	p.Ala797Val	heterozygous	vus	0					0	0
66497			Breast Cancer	FEMALE	VUS	NBN	5	c.511A>G	p.Ile171Val	heterozygous	vus	0					0	0
68027	41	1979-03-25	Breast Cancer	FEMALE	VUS	APC	15	c.1813G>A	p.Asp605Asn	heterozygous	vus	0					1	0
68027	41	1979-03-25	Breast Cancer	FEMALE	VUS	MSH2	6	c.965G>T	p.Gly322Val	heterozygous	vus	0					1	0
68027	41	1979-03-25	Breast Cancer	FEMALE	VUS	MUTYH	10	c.863C>T	p.Thr288Ile	heterozygous	vus	0					1	0
68027	41	1979-03-25	Breast Cancer	FEMALE	VUS	RET	5	c.874G>A	p.Val292Met	heterozygous	vus	0					1	0
68056	40	1979-11-07	Breast Cancer	FEMALE	Positive (Pathogenic)	BRCA1	10	c.2722G>T	p.Glu908*	heterozygous	pathogenic_clinical_significant	0					1	1
68057	54	1965-11-09	Breast Cancer	FEMALE	VUS	FANCA	36	c.3536C>G	p.Pro1179Arg	heterozygous	vus	0					1	0
68057	54	1965-11-09	Breast Cancer	FEMALE	VUS	POLE	9	c.808G>A	p.Val270Met	heterozygous	vus	0					1	0
68155			Breast Cancer	FEMALE	Negative												1	1
68156	36	1984-09-04	Breast Cancer	FEMALE	Positive (Pathogenic)	NBN	5	c.511A>G	p.Ile171Val	heterozygous	vus	0					1	1
68156	36	1984-09-04	Breast Cancer	FEMALE	Positive (Pathogenic)	POLD1	8	c.932G>A	p.Arg311His	heterozygous	vus	0					1	1
68156	36	1984-09-04	Breast Cancer	FEMALE	Positive (Pathogenic)	RAD51C	4	c.577C>T	p.Arg1938*	heterozygous	pathogenic_clinical_significant	0					1	1
67988	37	1982-11-18	Breast Cancer	FEMALE	VUS	PMS2	11	c.1243G>A	p.Val415Met	heterozygous	vus	0					1	0
68170	45	1975-02-16	Breast Cancer	FEMALE	VUS	STK11	3	c.440G>A	p.Arg147His	heterozygous	vus	0					1	0
68175	67	1953-07-06	Breast Cancer	FEMALE	VUS	RAD51D	10	c.932T>A	p.Ile311Asn	heterozygous	vus	0					0	0
68189	75	1944-12-13	Breast Cancer	FEMALE	VUS	PMS2	11	c.1490G>A	p.Gly497Asp	heterozygous	vus	0					1	0
68190			Breast Cancer	FEMALE	Negative												0	0
68194	44	1976-08-14	Breast Cancer	FEMALE	Negative												0	0
68204	42	1978-03-16	Breast Cancer	FEMALE	Positive (Pathogenic)	FANCM	18	c.4627C>T	p.Leu1543Phe	heterozygous	vus	0					1	1
68204	42	1978-03-16	Breast Cancer	FEMALE	Positive (Pathogenic)	ATM	62	c.8988-1G>C		heterozygous	pathogenic_variant_moderate	0					1	1
68261			Breast Cancer	FEMALE	Negative												1	1
68269	72	1948-08-30	Breast Cancer	FEMALE	Negative												0	0
68271			Breast Cancer	FEMALE	VUS	FANCA	10	c.869C>A	p.Ser290Tyr	heterozygous	vus	0					0	0
68284			Breast Cancer	FEMALE	Negative												0	0
68289	30	1990-05-21	Breast Cancer	FEMALE	Positive (Pathogenic)	CDK4	4	c.460G>C	p.Val154Leu	heterozygous	vus	0					1	1
68289	30	1990-05-21	Breast Cancer	FEMALE	Positive (Pathogenic)	ATM	10	c.1564_1565delGA	p.Glu522Ilefs*43	heterozygous	pathogenic_variant_moderate	0					1	1
68289	30	1990-05-21	Breast Cancer	FEMALE	Positive (Pathogenic)	BRCA2	11	c.2957dupA	p.Asn986Lysfs*2	heterozygous	pathogenic_clinical_significant	0					1	1
68290	68	1952-09-13	Ovarian Cancer	FEMALE	Negative												1	0
68323	64	1955-12-29	Ovarian Cancer	FEMALE	Negative												1	0
68325	85	1934-11-09	Breast Cancer	FEMALE	Positive (Pathogenic)	FANCA	1	c.2T>C	p.Ser2_Met116del	heterozygous	pathogenic_variant_low	0					0	0
68326			Ovarian Cancer	FEMALE	Negative												0	0
68329	42	1978-01-10	Breast Cancer	FEMALE	VUS	FANCM	22	c.5781C>T	p.Gly1927=	heterozygous	vus	0					0	0
68340	52	1968-03-02	Breast Cancer	FEMALE	VUS	POLE	4	c.286-8_286-7delCT		heterozygous	vus	0					1	1
68344	40	1980-10-02	Breast Cancer	FEMALE	Positive (Pathogenic)	MSH2	15	c.2523A>G	p.Ile841Met	heterozygous	vus	0					1	1
68344	40	1980-10-02	Breast Cancer	FEMALE	Positive (Pathogenic)	BRCA2	11	c.2339C>G	p.Ser780*	heterozygous	pathogenic_clinical_significant	0					1	1
68356			Breast Cancer	FEMALE	VUS	NBN	5	c.511A>G	p.Ile171Val	heterozygous	vus	0					0	0
68357	40	1979-11-30	Breast Cancer	FEMALE	Positive (Pathogenic)	APC	16	c.6724A>G	p.Ser2242Gly	heterozygous	vus	0					1	1
68357	40	1979-11-30	Breast Cancer	FEMALE	Positive (Pathogenic)	BRCA1	10	c.1504_1508delTTAAA	p.Leu502Alafs*2	heterozygous	pathogenic_clinical_significant	0					1	1
68358			Breast Cancer	FEMALE	VUS	PALB2	4	c.1123C>A	p.Leu375Ile	heterozygous	vus	0					0	0
68359			Endometrial Cancer	FEMALE	VUS	RET	6	c.1094C>T	p.Ser365Leu	heterozygous	vus	0					1	0
68361	54	1965-12-21	Breast Cancer	FEMALE	Negative												1	1
68368	60	1960-10-13	Breast Cancer	FEMALE	VUS	FANCM	22	c.5832G>T	p.Leu1944Phe	heterozygous	vus	0					1	1
68385	62	1957-12-26	Breast Cancer	FEMALE	Negative												0	0
68132	52	1968-08-16	Breast Cancer	FEMALE	VUS	MSH2	7	c.1271A>G	p.His424Arg	heterozygous	vus	0					1	0
68132	52	1968-08-16	Breast Cancer	FEMALE	VUS	MSH6	4	c.1025C>G	p.Ala342Gly	heterozygous	vus	0					1	0
65256	26	1994-05-19	Breast Cancer	FEMALE	Negative												0	0
68414			Breast Cancer	FEMALE	Negative												0	1
68417			Breast Cancer	FEMALE	VUS	BRIP1	19	c.2902A>G	p.Lys968Glu	heterozygous	vus	0					1	1
68417			Breast Cancer	FEMALE	VUS	RAD50	6	c.833G>T	p.Arg278Leu	heterozygous	vus	0					1	1
68422	50	1970-05-30	Breast Cancer	FEMALE	Negative												0	0
68425	39	1981-01-03	Breast Cancer	FEMALE	VUS	ATM	29	c.4324T>C	p.Tyr1442His	heterozygous	vus	0					1	1
68436			Breast Cancer	FEMALE	Positive (Pathogenic)	RAD50	14	c.2299_2311delGACATAGAAGAAC	p.Asp767Lysfs*8	heterozygous	pathogenic_variant_low	0					1	0
68438	47	1973-08-13	Breast Cancer	FEMALE	VUS	ATM	47	c.6869A>C	p.Glu2290Ala	heterozygous	vus	0					1	1
68438	47	1973-08-13	Breast Cancer	FEMALE	VUS	BRCA1	10	c.692C>T	p.Thr231Met	heterozygous	vus	0					1	1
68438	47	1973-08-13	Breast Cancer	FEMALE	VUS	BRCA2	19	c.8360G>A	p.Arg2787His	heterozygous	vus	0					1	1
68445	32	1987-12-28	Breast Cancer	FEMALE	VUS	BRIP1	16	c.2285G>A	p.Arg762His	heterozygous	vus	0					0	0
68445	32	1987-12-28	Breast Cancer	FEMALE	VUS	MRE11	4	c.267C>T	p.Val89=	heterozygous	vus	0					0	0
66003	41	1979-02-04	Breast Cancer	FEMALE	Negative												1	0
68504	41	1979-05-20	Breast Cancer	FEMALE	Negative												1	1
68482			Breast Cancer	FEMALE	Negative												1	0
68515	58	1962-03-09	Breast Cancer	FEMALE	Negative												0	0
68551	34	1986-01-06	Breast Cancer	FEMALE	VUS	ATM	55	c.8151+6C>T		heterozygous	vus	0					1	0
68551	34	1986-01-06	Breast Cancer	FEMALE	VUS	FANCM	9	c.1576C>G	p.Leu526Val	heterozygous	vus	0					1	0
68559	51	1968-12-01	Breast Cancer	FEMALE	Negative												1	1
68567			Breast Cancer	FEMALE	Negative												0	0
68568	69	1951-08-30	Breast Cancer	FEMALE	VUS	FANCA	21	c.1874G>C	p.Cys625Ser	heterozygous	vus	0					1	1
68569			Breast Cancer	FEMALE	VUS	BARD1	8	c.1694G>T	p.Arg565Leu	heterozygous	vus	0					1	1
68569			Breast Cancer	FEMALE	VUS	BRCA1	14	c.4534A>T	p.Ser1512Cys	heterozygous	vus	0					1	1
68572	51	1969-03-16	Breast Cancer	FEMALE	VUS	FANCM	14	c.2985T>G	p.Ser995=	heterozygous	vus	0					1	1
67550	66	1954-10-18	Ovarian Cancer	FEMALE	VUS	MRE11	13	c.1462C>T	p.Arg488Cys	heterozygous	vus	0					0	0
68578			Breast Cancer	FEMALE	Positive (Likely Pathogenic)	NBN	6	c.671G>A	p.Gly224Glu	heterozygous	vus	0					1	1
68578			Breast Cancer	FEMALE	Positive (Likely Pathogenic)	ATM	14	c.2135C>A	p.Ser712*	heterozygous	likely_pathogenic_clinical_significant	0					1	1
68582	46	1974-04-04	Breast Cancer	FEMALE	VUS	FANCM	14	c.4214C>T	p.Ser1405Phe	heterozygous	vus	0					1	0
68585	72	1948-07-08	Ovarian Cancer	FEMALE	Negative												0	0
66799	41	1979-03-21	Breast Cancer	FEMALE	VUS	APC	16	c.3980C>T	p.Ser1327Leu	heterozygous	vus	0					1	1
66799	41	1979-03-21	Breast Cancer	FEMALE	VUS	FANCA	7	c.644G>A	p.Cys215Tyr	heterozygous	vus	0					1	1
68605	80	1940-08-04	Ovarian Cancer	FEMALE	VUS	APC	16	c.5869G>A	p.Glu1957Lys	heterozygous	vus	0					1	0
68609	49	1971-03-16	Ovarian Cancer	FEMALE	Negative												0	0
68616	43	1977-07-20	Breast Cancer	FEMALE	VUS	FANCA	31	c.3000C>G	p.His1000Gln	heterozygous	vus	0					1	0
68621			Ovarian Cancer	FEMALE	Negative												1	1
68626	68	1952-10-12	Ovarian Cancer	FEMALE	Negative												1	0
68629	62	1957-11-11	Breast Cancer	FEMALE	Negative												0	0
68642	56	1964-06-15	Breast Cancer	FEMALE	Negative												1	1
68649			Breast Cancer	FEMALE	VUS	FANCM	14	c.4005A>G	p.Lys1335=	heterozygous	vus	0					1	0
68655	37	1982-11-10	Breast Cancer	FEMALE	Negative												0	0
68656			Ovarian Cancer	FEMALE	Positive (Pathogenic)	BRCA2	11	c.4284dupT	p.Gln1429Serfs*9	heterozygous	pathogenic_clinical_significant	0					1	1
68672	72	1948-04-14	Ovarian Cancer	FEMALE	Negative												1	1
68679	43	1976-12-01	Breast Cancer	FEMALE	Positive (Pathogenic)	ATM	50	c.7475T>G	p.Leu2492Arg	heterozygous	vus	0					1	0
68679	43	1976-12-01	Breast Cancer	FEMALE	Positive (Pathogenic)	CDKN2A	2	c.313G>T	p.Asp105Tyr	heterozygous	vus	0					1	0
68679	43	1976-12-01	Breast Cancer	FEMALE	Positive (Pathogenic)	BRCA1	19	c.5266dupC	p.Gln1756Profs*74	heterozygous	pathogenic_clinical_significant	0					1	0
68679	43	1976-12-01	Breast Cancer	FEMALE	Positive (Pathogenic)	MRE11	6	c.529G>A	p.Ala177Thr	heterozygous	vus	0					1	0
68688	66	1953-11-12	Breast Cancer	FEMALE	VUS	MRE11	11	c.1201C>A	p.His401Asn	heterozygous	vus	0					0	0
68704	71	1949-06-12	Ovarian Cancer	FEMALE	Negative												0	1
68716	57	1963-08-31	Breast Cancer	FEMALE	VUS	FANCM	11	c.1847G>C	p.Arg616Thr	heterozygous	vus	0					0	0
68738			Breast Cancer	FEMALE	Negative												0	0
68750	53	1967-05-16	Breast Cancer	FEMALE	Negative												0	0
68755	61	1958-12-14	Breast Cancer	FEMALE	VUS	APC	16	c.7415C>T	p.Ala2472Val	heterozygous	vus	0					0	0
68755	61	1958-12-14	Breast Cancer	FEMALE	VUS	RAD51D	5	c.412A>C	p.Asn138His	heterozygous	vus	0					0	0
68786			Breast Cancer	FEMALE	Positive (Pathogenic)	CHEK2	13	c.1427C>A	p.Thr476Lys	heterozygous	vus	0					1	0
68786			Breast Cancer	FEMALE	Positive (Pathogenic)	RAD51C	4	c.577C>T	p.Arg1938*	heterozygous	pathogenic_clinical_significant	0					1	0
68787	55	1965-08-09	Breast Cancer	FEMALE	Positive (Pathogenic)	MUTYH	16	c.1562A>T	p.Lys521Met	heterozygous	vus	0					1	0
68787	55	1965-08-09	Breast Cancer	FEMALE	Positive (Pathogenic)	BRCA1	10	c.3607C>T	p.Arg1203*	heterozygous	pathogenic_clinical_significant	0					1	0
68788	61	1959-07-27	Breast Cancer	FEMALE	VUS	NF1	26	c.3394C>T	p.Arg1132Cys	heterozygous	vus	0					1	1
63268	43	1976-12-01	Breast Cancer	FEMALE	VUS	FANCA	14	c.1331C>T	p.Ala444Val	heterozygous	vus	0					1	0
63268	43	1976-12-01	Breast Cancer	FEMALE	VUS	FANCA	16	c.1500C>T	p.Pro500=	heterozygous	vus	0					1	0
63268	43	1976-12-01	Breast Cancer	FEMALE	VUS	MRE11	14	c.1504C>T	p.Arg502Cys	heterozygous	vus	0					1	0
68798			Breast Cancer	FEMALE	Positive (Pathogenic)	FANCM	14	c.4005A>G	p.Lys1335=	heterozygous	vus	0					1	1
68798			Breast Cancer	FEMALE	Positive (Pathogenic)	MUTYH	13	c.1227_1228dupGG	p.Glu410Glyfs*43	heterozygous	pathogenic_variant_low	0					1	1
68799	46	1974-08-06	Breast Cancer	FEMALE	Positive (Likely Pathogenic)	BRCA1	23	c.5497G>A	p.Val1833Met	heterozygous	likely_pathogenic_clinical_significant	0					1	0
67700	43	1977-04-12	Breast Cancer	FEMALE	Positive (Pathogenic)	NBN	6	c.657_661delACAAA	p.Lys219Asnfs*16	heterozygous	pathogenic_variant_moderate	0					1	1
68808	59	1961-08-11	Breast Cancer	FEMALE	VUS	APC	16	c.8071A>G	p.Asn2691Asp	heterozygous	vus	0					1	1
68808	59	1961-08-11	Breast Cancer	FEMALE	VUS	BRCA2	11	c.3302A>G	p.His1101Arg	heterozygous	vus	0					1	1
68811	59	1961-03-25	Breast Cancer	FEMALE	VUS	ATM	50	c.7475T>G	p.Leu2492Arg	heterozygous	vus	0					1	1
68811	59	1961-03-25	Breast Cancer	FEMALE	VUS	CHEK2	4	c.539G>A	p.Arg180His	heterozygous	vus	0					1	1
68814	64	1956-10-15	Ovarian Cancer	FEMALE	Positive (Pathogenic)	EPCAM	1	c.4G>A	p.Ala2Thr	heterozygous	vus	0					1	0
68814	64	1956-10-15	Ovarian Cancer	FEMALE	Positive (Pathogenic)	FANCM	14	c.2859A>C	p.Lys953Asn	heterozygous	vus	0					1	0
68814	64	1956-10-15	Ovarian Cancer	FEMALE	Positive (Pathogenic)	TP53	7	c.722C>G	p.Ser241Cys	heterozygous	pathogenic_variant	0					1	0
68814	64	1956-10-15	Ovarian Cancer	FEMALE	Positive (Pathogenic)	FANCM	18	c.4536A>C	p.Leu1512Phe	heterozygous	vus	0					1	0
68814	64	1956-10-15	Ovarian Cancer	FEMALE	Positive (Pathogenic)	RAD51C	5	c.713T>G	p.Leu238Arg	heterozygous	vus	0					1	0
68815	37	1983-06-21	Breast Cancer	FEMALE	Negative												0	0
68817	52	1968-07-15	Breast Cancer	FEMALE	VUS	FANCA	8	c.737G>A	p.Gly246Glu	heterozygous	vus	0					0	0
68818	58	1961-11-12	Breast Cancer	FEMALE	Positive (Pathogenic)	NF1	36	c.4963G>A	p.Ala1655Thr	heterozygous	vus	0					1	1
68818	58	1961-11-12	Breast Cancer	FEMALE	Positive (Pathogenic)	BRCA1	10	c.843_846delCTCA	p.Ser282Tyrfs*15	heterozygous	pathogenic_clinical_significant	0					1	1
68824	38	1981-12-13	Breast Cancer	FEMALE	Negative												0	0
68835			Ovarian Cancer	FEMALE	Positive (Pathogenic)	NBN	5	c.511A>G	p.Ile171Val	heterozygous	vus	0					1	0
68835			Ovarian Cancer	FEMALE	Positive (Pathogenic)	RAD51C	4	c.577C>T	p.Arg1938*	heterozygous	pathogenic_clinical_significant	0					1	0
68851	30	1990-01-01	Breast Cancer	FEMALE	VUS	APC	10	c.1245T>C	p.Ala415=	heterozygous	vus	0					0	0
68851	30	1990-01-01	Breast Cancer	FEMALE	VUS	BRCA1	14	c.4624T>C	p.Ser1542Pro	heterozygous	vus	0					0	0
68851	30	1990-01-01	Breast Cancer	FEMALE	VUS	FANCA	21	c.1874G>C	p.Cys625Ser	heterozygous	vus	0					0	0
68851	30	1990-01-01	Breast Cancer	FEMALE	VUS	RET	15	c.2657G>A	p.Arg886Gln	heterozygous	vus	0					0	0
68897	45	1975-01-30	Breast Cancer	FEMALE	Negative												1	1
68907			Breast Cancer	FEMALE	Positive (Pathogenic)	BRCA1	10	c.3700_3704delGTAAA	p.Val1234_Asn1235?fs	heterozygous	pathogenic_clinical_significant	0					1	1
68919			Ovarian Cancer	FEMALE	Negative												1	0
68932	61	1959-08-01	Breast Cancer	FEMALE	VUS	PALB2	5	c.1898A>G	p.Lys633Arg	heterozygous	vus	0					0	0
68932	61	1959-08-01	Breast Cancer	FEMALE	VUS	PMS2	11	c.1714G>A	p.Ala572Thr	heterozygous	vus	0					0	0
68969			Breast Cancer	FEMALE	Positive (Pathogenic)	BRCA1	10	c.3607C>T	p.Arg1203*	heterozygous	pathogenic_clinical_significant	0					1	1
68971	43	1977-01-23	Breast Cancer	FEMALE	VUS	PMS2	11	c.1477G>A	p.Asp493Asn	heterozygous	vus	0					1	1
68971	43	1977-01-23	Breast Cancer	FEMALE	VUS	RAD50	8	c.1142A>G	p.Asp381Gly	heterozygous	vus	0					1	1
68978	66	1954-05-19	Breast Cancer	FEMALE	Negative												1	1
69006			Ovarian Cancer	FEMALE	VUS	RAD50	13	c.2177G>A	p.Arg726His	heterozygous	vus	0					1	0
69015	34	1986-10-13	Breast Cancer	FEMALE	VUS	APC	16	c.8071A>G	p.Asn2691Asp	heterozygous	vus	0					1	0
69017	58	1962-08-11	Breast Cancer	FEMALE	Negative												1	0
69011			Breast Cancer	FEMALE	VUS	NF1	21	c.2617C>T	p.Arg873Cys	heterozygous	vus	0					1	1
69028			Breast Cancer	FEMALE	Negative												1	1
69040	52	1968-11-01	Breast Cancer	FEMALE	Positive (Pathogenic)	FANCA	36	c.3583C>A	p.Arg1195=	heterozygous	vus	0					1	1
69040	52	1968-11-01	Breast Cancer	FEMALE	Positive (Pathogenic)	CHEK2	4	c.470T>C	p.Ile157Thr	heterozygous	pathogenic_variant_moderate	0					1	1
69045	41	1979-07-16	Ovarian Cancer	FEMALE	Positive (Likely Pathogenic)	MUTYH	10	c.884C>T	p.Pro295Leu	heterozygous	likely_pathogenic_variant	0					0	0
69072	42	1978-08-06	Breast Cancer	FEMALE	Negative												0	0
69076	32	1988-01-29	Breast Cancer	FEMALE	VUS	BRIP1	20	c.3149C>A	p.Thr1050Asn	heterozygous	vus	0					0	0
69091	35	1985-06-06	Breast Cancer	FEMALE	VUS	FANCM	21	c.5387C>G	p.Ser1796Cys	heterozygous	vus	0					1	1
69094	39	1981-02-20	Breast Cancer	FEMALE	VUS	POLE	5	c.386C>T	p.Ala129Val	heterozygous	vus	0					1	1
69111	57	1963-04-17	Breast Cancer	FEMALE	Positive (Pathogenic)	BRCA2	11	c.2808_2811delACAA	p.Ala938Profs*21	heterozygous	pathogenic_clinical_significant	0					1	1
69117	27	1992-12-16	Breast Cancer	FEMALE	Positive (Pathogenic)	MSH2	3	c.557A>G	p.Asn186Ser	heterozygous	vus	0					1	0
69117	27	1992-12-16	Breast Cancer	FEMALE	Positive (Pathogenic)	MUTYH	2	c.56G>A	p.Arg19Gln	heterozygous	vus	0					1	0
69117	27	1992-12-16	Breast Cancer	FEMALE	Positive (Pathogenic)	BRCA2	25	c.9371A>T	p.Asn3124Ile	heterozygous	pathogenic_clinical_significant	0					1	0
69117	27	1992-12-16	Breast Cancer	FEMALE	Positive (Pathogenic)	CHEK2	4	c.470T>C	p.Ile157Thr	heterozygous	pathogenic_variant_moderate	0					1	0
69127	49	1971-09-01	Endometrial Cancer	FEMALE	Negative												1	0
69130	62	1958-07-19	Breast Cancer	FEMALE	Negative												0	0
69137	38	1982-08-18	Breast Cancer	FEMALE	Negative												1	1
69140	51	1969-06-12	Ovarian Cancer	FEMALE	VUS	MRE11	13	c.1480G>A	p.Glu494Lys	heterozygous	vus	0					0	0
69140	51	1969-06-12	Ovarian Cancer	FEMALE	VUS	PMS2	12	c.2149G>A	p.Val717Met	heterozygous	vus	0					0	0
68206	47	1973-03-19	Breast Cancer	FEMALE	VUS	ATM	63	c.8992A>G	p.Ile2998Val	heterozygous	vus	0					1	0
69161	48	1972-06-06	Breast Cancer	FEMALE	Negative												0	0
69169	42	1978-01-27	Breast Cancer	FEMALE	VUS	CHEK2	14	c.1471A>C	p.Met491Leu	heterozygous	vus	0					0	0
69171	45	1975-05-06	Breast Cancer	FEMALE	VUS	FANCA	21	c.1874G>C	p.Cys625Ser	heterozygous	vus	0					1	1
69171	45	1975-05-06	Breast Cancer	FEMALE	VUS	MSH2	13	c.2048G>T	p.Gly683Val	heterozygous	vus	0					1	1
69172	49	1971-03-30	Breast Cancer	FEMALE	VUS	BRIP1	7	c.728T>C	p.Ile243Thr	heterozygous	vus	0					1	1
69187			Breast Cancer	FEMALE	Negative												0	0
69212	35	1985-01-15	Breast Cancer	FEMALE	Negative												0	0
69223	61	1959-11-10	Endometrial Cancer	FEMALE	VUS	MUTYH	10	c.797C>G	p.Ala266Gly	heterozygous	vus	0					1	1
69237	47	1972-12-27	Breast Cancer	FEMALE	VUS	ATM	5	c.430A>G	p.Ile144Val	heterozygous	vus	0					1	0
69254	70	1950-11-23	Uterine Cancer	FEMALE	VUS	MRE11	6	c.529G>A	p.Ala177Thr	heterozygous	vus	0					0	0
69277	44	1976-08-04	Breast Cancer	FEMALE	VUS	POLD1	13	c.1537C>G	p.Leu513Val	heterozygous	vus	0					1	0
69321			Breast Cancer	FEMALE	Negative												0	0
69351	45	1975-01-25	Breast Cancer	FEMALE	VUS	BRCA1	10	c.3868A>G	p.Lys1290Glu	heterozygous	vus	0					1	1
69353	47	1972-12-22	Breast Cancer	FEMALE	Positive (Pathogenic)	CHEK2	4	c.470T>C	p.Ile157Thr	heterozygous	pathogenic_variant_moderate	0					1	1
69366	52	1968-07-30	Breast Cancer	FEMALE	Negative												1	1
69376	69	1951-08-18	Breast Cancer	FEMALE	Negative												1	1
69423	50	1970-09-28	Ovarian Cancer	FEMALE	VUS	BRCA1	10	c.2836A>G	p.Ile946Val	heterozygous	vus	0					0	0
69423	50	1970-09-28	Ovarian Cancer	FEMALE	VUS	MSH2	9	c.1462T>G	p.Leu488Val	heterozygous	vus	0					0	0
69423	50	1970-09-28	Ovarian Cancer	FEMALE	VUS	RET	8	c.1573C>G	p.Arg525Gly	heterozygous	vus	0					0	0
69434	47	1973-07-28	Breast Cancer	FEMALE	VUS	NF1	46	c.6990C>T	p.Phe2330=	heterozygous	vus	0					1	1
69434	47	1973-07-28	Breast Cancer	FEMALE	VUS	RAD50	11	c.1663A>G	p.Ile555Val	heterozygous	vus	0					1	1
69440			Breast Cancer	FEMALE	VUS	MRE11	6	c.529G>A	p.Ala177Thr	heterozygous	vus	0					1	0
69464	34	1986-03-24	Breast Cancer	FEMALE	Negative												1	0
69471	74	1946-03-31	Breast Cancer	FEMALE	VUS	MEN1	2	c.118G>T	p.Val40Leu	heterozygous	vus	0					1	0
69472	56	1964-03-11	Breast Cancer	FEMALE	Positive (Pathogenic)	FANCM	9	c.1491dupA	p.Gln498Thrfs*7	heterozygous	pathogenic_variant_low	0					1	1
69473	59	1961-05-12	Ovarian Cancer	FEMALE	VUS	BRIP1	20	c.3331G>C	p.Glu1111Gln	heterozygous	vus	0					1	0
69478	43	1977-06-22	Breast Cancer	FEMALE	VUS	NBN	6	c.643C>T	p.Arg215Trp	heterozygous	vus	0					1	1
69480	47	1973-04-30	Breast Cancer	FEMALE	Positive (Pathogenic)	NBN	6	c.603_605delTGA	p.Asp201del	heterozygous	vus	0					1	0
69480	47	1973-04-30	Breast Cancer	FEMALE	Positive (Pathogenic)	BRCA2	10	c.1631_1632delCT	p.Thr544Serfs*15	heterozygous	pathogenic_clinical_significant	0					1	0
69502	44	1976-11-11	Breast Cancer	FEMALE	VUS	APC	16	c.6795A>G	p.Gln2265=	heterozygous	vus	0					1	0
69267	45	1975-06-22	Breast Cancer	FEMALE	VUS	BRCA2	12	c.6847C>A	p.Pro2283Thr	heterozygous	vus	0					1	0
69267	45	1975-06-22	Breast Cancer	FEMALE	VUS	CHEK2	4	c.480A>G	p.Ile160Met	heterozygous	vus	0					1	0
69267	45	1975-06-22	Breast Cancer	FEMALE	VUS	PALB2	5	c.2188A>G	p.Ile730Val	heterozygous	vus	0					1	0
69267	45	1975-06-22	Breast Cancer	FEMALE	VUS	PTEN	6	c.516G>A	p.Arg172=	heterozygous	vus	0					1	0
15590	53	1966-12-07	Breast Cancer	FEMALE	Positive (Pathogenic)	BMPR1A	11	c.1215A>C	p.Lys405Asn	heterozygous	vus	0					1	0
15590	53	1966-12-07	Breast Cancer	FEMALE	Positive (Pathogenic)	CHEK2	4	c.539G>A	p.Arg180His	heterozygous	vus	0					1	0
15590	53	1966-12-07	Breast Cancer	FEMALE	Positive (Pathogenic)	FANCA	1	c.50dupG	p.Arg18Profs*19	heterozygous	pathogenic_variant_low	0					1	0
15590	53	1966-12-07	Breast Cancer	FEMALE	Positive (Pathogenic)	MRE11	2	c.-6A>T		heterozygous	vus	0					1	0
69521			Breast Cancer	FEMALE	VUS	ATM	27	c.4006T>C	p.Phe1336Leu	heterozygous	vus	0					1	1
69522			Endometrial Cancer	FEMALE	Positive (Pathogenic)	MLH1	1	c.116+5G>C		heterozygous	pathogenic_clinical_significant	0					1	0
69583			Ovarian Cancer	FEMALE	VUS	MRE11	13	c.1462C>T	p.Arg488Cys	heterozygous	vus	0					0	0
69587	60	1960-09-08	Breast Cancer	FEMALE	Negative												1	1
68878	66	1954-02-06	Breast Cancer	FEMALE	VUS	BRIP1	9	c.1255C>T	p.Arg419Trp	heterozygous	vus	0					1	0
69596	78	1942-03-30	Breast Cancer	FEMALE	Negative												1	1
69594	48	1972-04-06	Ovarian Cancer	FEMALE	Negative												1	0
69627	39	1981-02-17	Breast Cancer	FEMALE	Negative												1	1
69629	40	1980-01-22	Breast Cancer	FEMALE	Negative												1	1
44575	41	1979-04-24	Breast Cancer	FEMALE	Positive (Likely Pathogenic)	APC	16	c.4534G>A	p.Asp1512Asn	heterozygous	vus	0					1	0
44575	41	1979-04-24	Breast Cancer	FEMALE	Positive (Likely Pathogenic)	BRCA2	11	c.2264C>G	p.Ser755Cys	heterozygous	vus	0					1	0
44575	41	1979-04-24	Breast Cancer	FEMALE	Positive (Likely Pathogenic)	CHEK2	4	c.499G>A	p.Gly167Arg	heterozygous	likely_pathogenic_variant	0					1	0
44575	41	1979-04-24	Breast Cancer	FEMALE	Positive (Likely Pathogenic)	CDKN2A	2	c.153C>A	p.Val51=	heterozygous	vus	0					1	0
69660	51	1969-05-27	Breast Cancer	FEMALE	VUS	CDKN2A	1	c.104C>T	p.Ala35Val	heterozygous	vus	0					1	1
69660	51	1969-05-27	Breast Cancer	FEMALE	VUS	CHEK2	11	c.1160C>G	p.Thr387Ser	heterozygous	vus	0					1	1
69660	51	1969-05-27	Breast Cancer	FEMALE	VUS	FANCM	8	c.1396+5G>A		heterozygous	vus	0					1	1
69663			Ovarian Cancer	FEMALE	VUS	ATM	52	c.7740A>C	p.Arg2580Ser	heterozygous	vus	0					1	0
69668	29	1991-10-15	Breast Cancer	FEMALE	Negative												0	0
69673	40	1980-09-10	Breast Cancer	FEMALE	VUS	ATM	53	c.7793G>A	p.Arg2598Gln	heterozygous	vus	0					0	0
69673	40	1980-09-10	Breast Cancer	FEMALE	VUS	BRCA2	14	c.7045T>G	p.Phe2349Val	heterozygous	vus	0					0	0
69673	40	1980-09-10	Breast Cancer	FEMALE	VUS	FANCA	21	c.1874G>C	p.Cys625Ser	heterozygous	vus	0					0	0
69673	40	1980-09-10	Breast Cancer	FEMALE	VUS	FANCM	20	c.4865_4867delAAG	p.Glu1622del	heterozygous	vus	0					0	0
69673	40	1980-09-10	Breast Cancer	FEMALE	VUS	PMS2	14	c.2428A>G	p.Arg810Gly	heterozygous	vus	0					0	0
69674	85	1935-05-10	Breast Cancer	FEMALE	Negative												0	0
69675			Breast Cancer	FEMALE	Negative												1	1
69677	70	1950-02-16	Ovarian Cancer	FEMALE	Negative												1	0
69678			Breast Cancer	FEMALE	VUS	ATM	4	c.275A>C	p.Lys92Thr	heterozygous	vus	0					1	1
69678			Breast Cancer	FEMALE	VUS	PMS2	5	c.428T>C	p.Ile143Thr	heterozygous	vus	0					1	1
69714	41	1979-06-09	Breast Cancer	FEMALE	VUS	BRCA2	11	c.2779A>G	p.Met927Val	heterozygous	vus	0					1	0
69698	44	1976-03-13	Breast Cancer	FEMALE	Negative												0	0
51510	41	1979-09-19	Breast Cancer	FEMALE	Positive (Pathogenic)	MRE11	13	c.1462C>T	p.Arg488Cys	heterozygous	vus	0					1	0
51510	41	1979-09-19	Breast Cancer	FEMALE	Positive (Pathogenic)	CHEK2	11	c.1188delT	p.Val397Phefs*17	heterozygous	pathogenic_variant_moderate	0					1	0
69761	39	1981-05-27	Breast Cancer	FEMALE	Negative												1	0
67238	63	1957-01-25	Endometrial Cancer	FEMALE	Negative												0	0
69793	33	1987-08-03	Breast Cancer	FEMALE	VUS	FANCA	12	c.1083+8G>A		heterozygous	vus	0					0	0
69793	33	1987-08-03	Breast Cancer	FEMALE	VUS	MUTYH	10	c.885A>T	p.Pro295=	heterozygous	vus	0					0	0
69820	54	1966-05-11	Breast Cancer	FEMALE	Positive (Pathogenic)	CHEK2	4	c.470T>C	p.Ile157Thr	heterozygous	pathogenic_variant_moderate	0					1	1
69830			Breast Cancer	FEMALE	VUS	PMS2	5	c.514G>A	p.Glu172Lys	heterozygous	vus	0					0	0
67490	67	1953-06-29	Breast Cancer	FEMALE	Negative												1	1
69832			Ovarian Cancer	FEMALE	Negative												0	0
69837	43	1977-05-21	Breast Cancer	FEMALE	Negative												1	0
69850			Breast Cancer	FEMALE	Negative												0	0
43187	65	1955-04-20	Breast Cancer	FEMALE	Positive (Pathogenic)	RAD51D	6	c.556C>T	p.Arg186Ter	heterozygous	pathogenic_clinical_significant	0					1	1
67137	35	1985-03-26	Breast Cancer	FEMALE	VUS	ATM	63	c.8988-7T>A		heterozygous	vus	0					0	0
67137	35	1985-03-26	Breast Cancer	FEMALE	VUS	FANCA	21	c.1874G>C	p.Cys625Ser	heterozygous	vus	0					0	0
69980	36	1984-06-30	Breast Cancer	FEMALE	VUS	BRCA2	11	c.2944A>C	p.Ile982Leu	heterozygous	vus	0					0	0
68708	34	1986-01-20	Breast Cancer	FEMALE	Negative												1	0
69982	42	1978-03-18	Breast Cancer	FEMALE	Positive (Pathogenic)	BRCA1	23	c.(5467+1_5468-1)_(*1_?)del		heterozygous	pathogenic_clinical_significant	0					1	1
70046	34	1986-06-09	Breast Cancer	FEMALE	Negative												0	0
70048			Breast Cancer	FEMALE	Negative												1	1
70049	36	1984-10-01	Breast Cancer	FEMALE	Negative												1	1
70051	44	1976-11-06	Breast Cancer	FEMALE	VUS	ATM	43	c.6345C>T	p.Val2115=	heterozygous	vus	0					0	0
70051	44	1976-11-06	Breast Cancer	FEMALE	VUS	PMS2	12	c.2068A>C	p.Lys690Gln	heterozygous	vus	0					0	0
70052	51	1969-02-10	Breast Cancer	FEMALE	Negative												1	1
70061	70	1950-09-07	Ovarian Cancer	FEMALE	Negative												0	0
70069	52	1968-06-06	Breast Cancer	FEMALE	Negative												1	1
70104			Breast Cancer	FEMALE	Positive (Pathogenic)	NBN	6	c.643C>T	p.Arg215Trp	heterozygous	vus	0					0	0
70104			Breast Cancer	FEMALE	Positive (Pathogenic)	TP53	8	c.847C>T	p.Arg283Cys	heterozygous	vus	0					0	0
70104			Breast Cancer	FEMALE	Positive (Pathogenic)	RAD51C	4	c.706-2A>G		heterozygous	pathogenic_clinical_significant	0					0	0
70105	54	1966-09-04	Breast Cancer	FEMALE	Negative												1	1
70113	36	1984-05-17	Breast Cancer	FEMALE	VUS	FANCA	21	c.1874G>C	p.Cys625Ser	heterozygous	vus	0					0	0
70207			Endometrial Cancer	FEMALE	VUS	FANCM	21	c.5569G>A	p.Val1857Met	heterozygous	vus	0					0	0
70222	76	1944-11-30	Ovarian Cancer	FEMALE	VUS	FANCM	14	c.4223-4A>G		heterozygous	vus	0					0	0
70227	38	1982-01-30	Breast Cancer	FEMALE	Positive (Pathogenic)	MRE11	13	c.1462C>T	p.Arg488Cys	heterozygous	vus	0					0	0
70227	38	1982-01-30	Breast Cancer	FEMALE	Positive (Pathogenic)	ATM	4	c.6477T>A	p.Cys2159Ter	heterozygous	pathogenic_variant_moderate	0					0	0
70228	64	1956-03-14	Breast Cancer	FEMALE	Negative												1	1
70267	38	1982-10-28	Breast Cancer	FEMALE	VUS	APC	16	c.3920T>A	p.Ile1307Lys	heterozygous	vus	0					1	1
70267	38	1982-10-28	Breast Cancer	FEMALE	VUS	FANCM	1	c.53G>A	p.Arg18Gln	heterozygous	vus	0					1	1
70267	38	1982-10-28	Breast Cancer	FEMALE	VUS	MUTYH	10	c.797C>G	p.Ala266Gly	heterozygous	vus	0					1	1
70275	45	1975-01-20	Breast Cancer	FEMALE	Positive (Pathogenic)	RAD50	19	c.3036+5G>A		heterozygous	vus	0					1	1
70275	45	1975-01-20	Breast Cancer	FEMALE	Positive (Pathogenic)	RAD50	19	c.2983_2986delGAAA	p.Glu995Argfs*2	heterozygous	pathogenic_variant_low	0					1	1
69349	64	1956-12-19	Breast Cancer	FEMALE	Negative												1	0
70298	63	1957-04-25	Breast Cancer	FEMALE	Negative												1	0
70307	36	1984-06-16	Breast Cancer	FEMALE	Positive (Pathogenic)	APC	16	c.8071A>G	p.Asn2691Asp	heterozygous	vus	0					0	0
70307	36	1984-06-16	Breast Cancer	FEMALE	Positive (Pathogenic)	BRCA1	12	c.4225C>T	p.Gln1409*	heterozygous	pathogenic_clinical_significant	0					0	0
70308	42	1978-04-14	Breast Cancer	FEMALE	Negative												1	1
70337	43	1977-04-05	Breast Cancer	FEMALE	Positive (Pathogenic)	TP53	10	c.1078G>A	p.Gly360Arg	heterozygous	vus	0					0	0
70337	43	1977-04-05	Breast Cancer	FEMALE	Positive (Pathogenic)	CHEK2	4	c.470T>C	p.Ile157Thr	heterozygous	pathogenic_variant_moderate	0					0	0
70429	39	1981-10-04	Breast Cancer	FEMALE	Negative												1	1
70447	33	1987-07-23	Breast Cancer	FEMALE	VUS	BRIP1	15	c.2120G>T	p.Arg707Leu	heterozygous	vus	0					1	0
70205	39	1981-08-19	Breast Cancer	FEMALE	Negative												1	0
63863	57	1963-08-08	Breast Cancer	FEMALE	Positive (Pathogenic)	CDH1	13	c.1937-11_1937-8dupGCTT		heterozygous	vus	0					1	0
63863	57	1963-08-08	Breast Cancer	FEMALE	Positive (Pathogenic)	FANCM	14	c.3992C>T	p.Pro1331Leu	heterozygous	vus	0					1	0
63863	57	1963-08-08	Breast Cancer	FEMALE	Positive (Pathogenic)	PALB2	7	c.2747_2748+4delAGGTAA		heterozygous	pathogenic_clinical_significant	0					1	0
69852			Breast Cancer	FEMALE	Positive (Pathogenic)	FANCA	38	c.3807_3808delinsAA	p.Ser1270Thr	heterozygous	vus	0					0	0
69852			Breast Cancer	FEMALE	Positive (Pathogenic)	PMS2	12	c.2068A>C	p.Lys690Gln	heterozygous	vus	0					0	0
69852			Breast Cancer	FEMALE	Positive (Pathogenic)	BRCA2	11	c.5722_5723delCT	p.Leu1908Argfs*2	heterozygous	pathogenic_clinical_significant	0					0	0
70465	52	1968-10-18	Ovarian Cancer	FEMALE	Positive (Pathogenic)	FANCA	10	c.869C>A	p.Ser290Tyr	heterozygous	vus	0					1	0
70465	52	1968-10-18	Ovarian Cancer	FEMALE	Positive (Pathogenic)	BRCA1	19	c.5266dupC	p.Gln1756Profs*74	heterozygous	pathogenic_clinical_significant	0					1	0
49553	41	1979-11-07	Breast Cancer	FEMALE	VUS	MSH2	7	c.1270C>T	p.His424Tyr	heterozygous	vus	0					1	1
52440	41	1979-04-16	Breast Cancer	FEMALE	Positive (Pathogenic)	NBN	6	c.657_661delACAAA	p.Lys219Asnfs*16	heterozygous	pathogenic_variant_moderate	0					1	0
52440	41	1979-04-16	Breast Cancer	FEMALE	Positive (Pathogenic)	PALB2	4	c.509_510delGA	p.Arg170Ilefs*14	heterozygous	pathogenic_clinical_significant	0					1	0
70492	71	1949-07-02	Breast Cancer	FEMALE	Negative												1	0
70395	43	1977-06-21	Breast Cancer	FEMALE	VUS	FANCA	39	c.3901T>A	p.Ser1301Thr	heterozygous	vus	0					1	0
70496	47	1973-04-29	Breast Cancer	FEMALE	VUS	APC	15	c.1891A>G	p.Ile631Val	heterozygous	vus	0					1	0
70496	47	1973-04-29	Breast Cancer	FEMALE	VUS	PMS2	6	c.705+3_705+5delAGT		heterozygous	vus	0					1	0
70497	39	1981-04-24	Breast Cancer	FEMALE	Positive (Pathogenic)	CHEK2	4	c.470T>C	p.Ile157Thr	heterozygous	pathogenic_variant_moderate	0					1	0
70499	32	1988-07-03	Breast Cancer	FEMALE	Negative												1	1
70503			Breast Cancer	FEMALE	Negative												1	0
70512	37	1983-03-19	Breast Cancer	FEMALE	VUS	FANCA	27	c.2558G>A	p.Arg853Gln	heterozygous	vus	0					1	1
70512	37	1983-03-19	Breast Cancer	FEMALE	VUS	PALB2	9	c.2835-12T>C		heterozygous	vus	0					1	1
70512	37	1983-03-19	Breast Cancer	FEMALE	VUS	RAD51C	4	c.635G>A	p.Arg212His	heterozygous	vus	0					1	1
70510			Ovarian Cancer	FEMALE	VUS	RAD51C	1	c.80T>C	p.Leu27Pro	heterozygous	vus	0					1	0
70513	34	1986-01-16	Breast Cancer	FEMALE	Negative												0	0
69732	47	1973-06-04	Breast Cancer	FEMALE	VUS	BRCA2	15	c.7472A>T	p.Gln2491Leu	heterozygous	vus	0					0	0
69732	47	1973-06-04	Breast Cancer	FEMALE	VUS	RAD50	3	c.260G>A	p.Arg87His	heterozygous	vus	0					0	0
70506	64	1956-08-28	Breast Cancer	FEMALE	Negative												1	0
70536	39	1981-04-03	Breast Cancer	FEMALE	VUS	ATM	27	c.4060C>A	p.Pro1354Thr	heterozygous	vus	0					1	0
70536	39	1981-04-03	Breast Cancer	FEMALE	VUS	MRE11	13	c.1462C>T	p.Arg488Cys	heterozygous	vus	0					1	0
70572	31	1989-09-11	Breast Cancer	FEMALE	Negative												1	1
70490	48	1972-12-04	Breast Cancer	FEMALE	Negative												1	0
70587	36	1984-10-19	Breast Cancer	FEMALE	Negative												1	0
70589	42	1978-04-27	Breast Cancer	FEMALE	Negative												1	0
70589	42	1978-04-27	Breast Cancer	FEMALE	Negative												1	0
70520	43	1977-06-30	Breast Cancer	FEMALE	VUS	FANCA	21	c.1874G>C	p.Cys625Ser	heterozygous	vus	0					0	0
70617			Breast Cancer	FEMALE	Positive (Pathogenic)	PALB2	5	c.2257C>T	p.Arg753*	heterozygous	pathogenic_clinical_significant	0					1	1
70501	83	1937-01-22	Ovarian Cancer	FEMALE	Negative												1	0
70641			Breast Cancer	FEMALE	Negative												0	0
70661	48	1972-10-04	Breast Cancer	FEMALE	VUS	RAD50	25	c.3779G>A	p.Arg1260His	heterozygous	vus	0					1	0
70671	48	1972-04-08	Breast Cancer	FEMALE	Negative												0	0
70720	30	1990-04-20	Ovarian Cancer	FEMALE	Negative												1	0
70727			Breast Cancer	FEMALE	Positive (Pathogenic)	MLH1	11	c.990C>G	p.Ile330Met	heterozygous	vus	0					1	1
70727			Breast Cancer	FEMALE	Positive (Pathogenic)	BRCA1	23	c.5503C>T	p.Arg1835*	heterozygous	pathogenic_clinical_significant	0					1	1
70729	70	1950-03-29	Breast Cancer	FEMALE	Negative												1	1
70732			Breast Cancer	FEMALE	Positive (Pathogenic)	BRCA1	11	c.5266dupC	p.(Gln1756Profs*74)	heterozygous	pathogenic_clinical_significant	0					1	0
70732			Breast Cancer	FEMALE	Positive (Pathogenic)	APC	16	c.5528C>T	p.Pro1843Leu	heterozygous	vus	0					1	0
70732			Breast Cancer	FEMALE	Positive (Pathogenic)	PALB2	5	c.1917G>T	p.Glu639Asp	heterozygous	vus	0					1	0
70783	49	1971-04-15	Breast Cancer	FEMALE	Negative												1	0
70799	33	1987-01-23	Breast Cancer	FEMALE	Negative												1	0
70806	66	1954-04-30	Breast Cancer	FEMALE	Negative												1	1
70815	52	1969-01-18	Breast Cancer	FEMALE	VUS	MLH1	11	c.1007G>A	p.Gly336Asp	heterozygous	vus	0					1	1
70828	51	1969-06-01	Breast Cancer	FEMALE	Positive (Pathogenic)	FANCA	7	c.688G>A	p.Val230Ile	heterozygous	vus	0					1	1
70828	51	1969-06-01	Breast Cancer	FEMALE	Positive (Pathogenic)	TP53	8	c.847C>T	p.Arg283Cys	heterozygous	vus	0					1	1
70828	51	1969-06-01	Breast Cancer	FEMALE	Positive (Pathogenic)	CDKN2A	2	c.259C>T	p.Arg87Trp	heterozygous	pathogenic_variant_low	0					1	1
70835	35	1985-11-18	Breast Cancer	FEMALE	VUS	ATM	58	c.8549T>C	p.Leu2850Ser	heterozygous	vus	0					1	0
70835	35	1985-11-18	Breast Cancer	FEMALE	VUS	BRCA2	11	c.3547G>C	p.Glu1183Gln	heterozygous	vus	0					1	0
69159	53	1967-05-24	Breast Cancer	FEMALE	VUS	PMS2	12	c.2068A>C	p.Lys690Gln	heterozygous	vus	0					1	1
70844	39	1981-02-05	Breast Cancer	FEMALE	Positive (Pathogenic)	BRCA1	19	c.5266dupC	p.Gln1756Profs*74	heterozygous	pathogenic_clinical_significant	0					1	1
70857	49	1971-05-17	Breast Cancer	FEMALE	Negative												1	1
70858	48	1972-04-03	Breast Cancer	FEMALE	VUS	APC	16	c.6095T>C	p.Ile2032Thr	heterozygous	vus	0					1	1
70858	48	1972-04-03	Breast Cancer	FEMALE	VUS	RET	19	c.3113C>T	p.Thr1038Ile	heterozygous	vus	0					1	1
70869	44	1976-10-07	Breast Cancer	FEMALE	Negative												0	0
70913	37	1983-03-01	Breast Cancer	FEMALE	Negative												1	0
70940			Breast Cancer	FEMALE	Positive (Pathogenic)	PALB2	3	c.172_175delTTGT	p.Gln60Argfs*7	heterozygous	pathogenic_clinical_significant	0					0	0
70960			Breast Cancer	FEMALE	VUS	ATM	50	c.7475T>G	p.Leu2492Arg	heterozygous	vus	0					1	0
70965			Breast Cancer	FEMALE	Negative												0	0
70989			Breast Cancer	FEMALE	Negative												0	0
70994	47	1973-02-25	Breast Cancer	FEMALE	Negative												0	0
71002	76	1944-03-20	Ovarian Cancer	FEMALE	Negative												1	0
71010			Breast Cancer	FEMALE	Negative												1	1
71035	46	1974-01-30	Breast Cancer	FEMALE	VUS	BRCA1	7	c.457A>G	p.Ser153Gly	heterozygous	vus	0					1	0
71043	56	1964-04-08	Breast Cancer	FEMALE	Negative												1	1
71064	56	1964-07-10	Breast Cancer	FEMALE	Positive (Pathogenic)	STK11	9	c.1148G>A	p.Arg383His	heterozygous	vus	0					1	1
71064	56	1964-07-10	Breast Cancer	FEMALE	Positive (Pathogenic)	BRCA2	11	c.4211_4215delCAAAT	p.Ser1404Ter	heterozygous	pathogenic_clinical_significant	0					1	1
42019	45	1976-01-07	Breast Cancer	FEMALE	Positive (Pathogenic)	BRCA2	11	c.6466_6469delTCTC	p.Ser2156_Gln2157Asnfs	heterozygous	pathogenic_clinical_significant	0					1	0
71088	69	1951-03-07	Ovarian Cancer	FEMALE	Negative												1	0
71104	40	1980-04-25	Breast Cancer	FEMALE	Positive (Pathogenic)	BARD1	8	c.1697G>A	p.Arg566Lys	heterozygous	vus	0					1	1
71104	40	1980-04-25	Breast Cancer	FEMALE	Positive (Pathogenic)	POLE	13	c.1357C>G	p.Gln453Glu	heterozygous	vus	0					1	1
71104	40	1980-04-25	Breast Cancer	FEMALE	Positive (Pathogenic)	NBN	6	c.657_661delACAAA	p.Lys219Asnfs*16	heterozygous	pathogenic_variant_moderate	0					1	1
71104	40	1980-04-25	Breast Cancer	FEMALE	Positive (Pathogenic)	RAD51D	7	c.620C>G	p.Ser207Trp	heterozygous	vus	0					1	1
71105	46	1974-12-15	Breast Cancer	FEMALE	Positive (Pathogenic)	FANCM	14	c.2953delG	p.Glu985Argfs*3	heterozygous	pathogenic_variant_low	0					1	0
71109	32	1989-01-02	Breast Cancer	FEMALE	VUS	PMS2	11	c.1714G>A	p.Ala572Thr	heterozygous	vus	0					1	1
71109	32	1989-01-02	Breast Cancer	FEMALE	VUS	POLD1	11	c.1298A>T	p.Asp433Val	heterozygous	vus	0					1	1
71109	32	1989-01-02	Breast Cancer	FEMALE	VUS	RAD50	5	c.695C>A	p.Ala232Asp	heterozygous	vus	0					1	1
12540	45	1975-05-18	Breast Cancer	FEMALE	VUS	ATM	39	c.5890A>G	p.Lys1964Glu	heterozygous	vus	0					1	1
12540	45	1975-05-18	Breast Cancer	FEMALE	VUS	NF1	27	c.3503G>A	p.Gly1168Asp	heterozygous	vus	0					1	1
71156	44	1976-04-05	Breast Cancer	FEMALE	Positive (Pathogenic)	CHEK2	4	c.470T>C	p.Ile157Thr	heterozygous	pathogenic_variant_moderate	0					1	1
71157	49	1971-08-28	Breast Cancer	FEMALE	Negative												1	1
71166	83	1938-01-17	Ovarian Cancer	FEMALE	Positive (Pathogenic)	BRCA1		c.(5406+1_5407-1)_(*1_?)del (ΈΛΛΕΙΨΗ ΤΩΝ ΕΞΩΝΙΩΝ 22-23)		heterozygous	pathogenic_clinical_significant	1					1	0
71171	35	1985-12-31	Breast Cancer	FEMALE	Negative												0	0
71183	40	1980-05-09	Breast Cancer	FEMALE	Positive (Pathogenic)	NF1	47	c.7077C>G	p.Leu2359=	heterozygous	vus	0					1	1
71183	40	1980-05-09	Breast Cancer	FEMALE	Positive (Pathogenic)	BRCA2	19	c.8414dupT	p.Leu2805Phefs*7	heterozygous	pathogenic_clinical_significant	0					1	1
71192	34	1986-06-28	Breast Cancer	FEMALE	VUS	CDKN2A	1	c.193+5delG		heterozygous	vus	0					1	1
71192	34	1986-06-28	Breast Cancer	FEMALE	VUS	MSH2	4	c.775C>T	p.Pro259Ser	heterozygous	vus	0					1	1
71209	58	1962-02-18	Breast Cancer	FEMALE	Positive (Pathogenic)	POLE	1	c.10A>G	p.Arg4Gly	heterozygous	vus	0					0	0
71209	58	1962-02-18	Breast Cancer	FEMALE	Positive (Pathogenic)	NTHL1	2	c.268C>T	p.Gln90Ter	heterozygous	pathogenic_variant	0					0	0
71218			Breast Cancer	FEMALE	Negative												1	1
51665	47	1973-08-06	Breast Cancer	FEMALE	Positive (Pathogenic)	BRCA2	11	c.6405_6409delCTTAA	p.Asn2135Lysfs*3	heterozygous	pathogenic_clinical_significant	0					1	1
71383			Breast Cancer	FEMALE	Positive (Pathogenic)	BRCA1	19	c.5251C>T	p.Arg1751Ter	heterozygous	pathogenic_clinical_significant	0					1	1
71416	42	1978-04-23	Breast Cancer	FEMALE	Positive (Pathogenic)	PALB2	2	c.93dupA	p.Leu32Thrfs*11	heterozygous	pathogenic_clinical_significant	0					1	1
71484			Breast Cancer	FEMALE	Positive (Likely Pathogenic)	CHEK2	4	c.499G>A	p.Gly167Arg	heterozygous	likely_pathogenic_variant	0					1	0
71484			Breast Cancer	FEMALE	Positive (Likely Pathogenic)												1	0
71501			Breast Cancer	FEMALE	Negative												0	0
71325	44	1976-07-25	Breast Cancer	FEMALE	Negative												1	0
71513	53	1968-01-05	Ovarian Cancer	FEMALE	VUS	BRIP1	20	c.3467A>G	p.Asn1156Ser	heterozygous	vus	0					1	0
71514			Breast Cancer	FEMALE	Negative												0	0
71518	62	1958-09-17	Breast Cancer	FEMALE	Negative												1	1
71518	62	1958-09-17	Breast Cancer	FEMALE	Negative												1	1
71521			Breast Cancer	FEMALE	VUS	MSH6	4	c.1325T>C	p.Ile442Thr	heterozygous	vus	0					1	1
71521			Breast Cancer	FEMALE	VUS	POLE	7	c.602T>C	p.Ile201Thr	heterozygous	vus	0					1	1
71521			Breast Cancer	FEMALE	VUS	POLE	10	c.999dupT	p.Val334Cysfs*4	heterozygous	vus	0					1	1
71529			Breast Cancer	FEMALE	Positive (Pathogenic)	BRCA1	19	c.5266dupC	p.Gln1756Profs*74	heterozygous	pathogenic_clinical_significant	0					1	1
71498	52	1968-06-15	Breast Cancer	FEMALE	Negative												0	0
71542			Breast Cancer	FEMALE	Positive (Pathogenic)	APC	16	c.6724A>G	p.Ser2242Gly	heterozygous	vus	0					1	1
71542			Breast Cancer	FEMALE	Positive (Pathogenic)	ATM	46	c.6766G>A	p.Val2256Ile	heterozygous	vus	0					1	1
71542			Breast Cancer	FEMALE	Positive (Pathogenic)	BRCA2	27	c.9682delA	p.Ser3228Valfs*21	heterozygous	pathogenic_clinical_significant	0					1	1
71542			Breast Cancer	FEMALE	Positive (Pathogenic)	RET	18	c.3026T>C	p.Met1009Thr	heterozygous	vus	0					1	1
71515	57	1963-08-11	Breast Cancer	FEMALE	Positive (Pathogenic)	MSH2	2	c.248T>C	p.Met83Thr	heterozygous	vus	0					1	0
71515	57	1963-08-11	Breast Cancer	FEMALE	Positive (Pathogenic)	BRCA2	17	c.7879A>T	p.Ile2627Phe	heterozygous	pathogenic_clinical_significant	0					1	0
71573			Breast Cancer	FEMALE	Negative												1	0
71583			Breast Cancer	FEMALE	Negative												0	0
71589	48	1972-11-10	Breast Cancer	FEMALE	VUS	FANCA	9	c.823A>G	p.Ile275Val	heterozygous	vus	0					0	0
71451	39	1981-04-18	Breast Cancer	FEMALE	VUS	MUTYH	10	c.797C>G	p.Ala266Gly	heterozygous	vus	0					1	1
71614	37	1983-07-10	Breast Cancer	FEMALE	VUS	MEN1	3	c.578C>T	p.Pro193Leu	heterozygous	vus	0					1	0
71639	47	1973-07-18	Breast Cancer	FEMALE	VUS	BRCA1	10	c.2666C>T	p.Ser889Phe	heterozygous	vus	0					1	1
71639	47	1973-07-18	Breast Cancer	FEMALE	VUS	RAD51D	9	c.796C>T	p.Arg266Cys	heterozygous	vus	0					1	1
71554	41	1979-06-29	Breast Cancer	FEMALE	Negative												1	0
71653	50	1970-03-02	Breast Cancer	FEMALE	VUS	FANCA	17	c.1573A>G	p.Ile525Val	heterozygous	vus	0					0	0
71653	50	1970-03-02	Breast Cancer	FEMALE	VUS	FANCM	14	c.2859A>C	p.Lys953Asn	heterozygous	vus	0					0	0
71654	38	1982-02-24	Breast Cancer	FEMALE	VUS	POLE	6	c.478G>A	p.Val160Met	heterozygous	vus	0					1	0
71679	57	1963-09-22	Breast Cancer	FEMALE	Positive (Pathogenic)	BRCA1	10	c.737delT	p.Leu246*	heterozygous	pathogenic_clinical_significant	0					1	1
71605	51	1970-01-31	Breast Cancer	FEMALE	Negative												1	0
71693	49	1971-07-22	Breast Cancer	FEMALE	Positive (Pathogenic)	BRCA1	19	c.5266dupC	p.Gln1756Profs*74	heterozygous	pathogenic_clinical_significant	0					1	0
71702	51	1969-05-01	Ovarian Cancer	FEMALE	Negative												1	0
71709	59	1962-02-11	Breast Cancer	FEMALE	VUS	ATM	8	c.953T>C	p.Leu318Pro	heterozygous	vus	0					1	0
71709	59	1962-02-11	Breast Cancer	FEMALE	VUS	CDH1	15	c.2387G>A	p.Arg796Gln	heterozygous	vus	0					1	0
71717	31	1989-04-05	Breast Cancer	FEMALE	Positive (Likely Pathogenic)	FANCA	10	c.869C>A	p.Ser290Tyr	heterozygous	vus	0					1	0
71717	31	1989-04-05	Breast Cancer	FEMALE	Positive (Likely Pathogenic)	RAD50	8	c.1245+1G>A	-	heterozygous	likely_pathogenic_variant_low	0					1	0
71718	34	1986-03-30	Breast Cancer	FEMALE	VUS	MEN1	3	c.578C>T	p.Pro193Leu	heterozygous	vus	0					1	1
71767	63	1957-09-24	Breast Cancer	FEMALE	Positive (Pathogenic)	BRCA1		c.(5193+1_5194-1)-(5277+1_5278-1)del (έλλειψη του εξωνίου 19)		heterozygous	pathogenic_clinical_significant	1					1	1
71767	63	1957-09-24	Breast Cancer	FEMALE	Positive (Pathogenic)	RAD51C	3	c.501_502dupTA	p.Arg168Ilefs*4	heterozygous	pathogenic_clinical_significant	0					1	1
58756	30	1990-03-20	Breast Cancer	FEMALE	Negative												0	0
48000	43	1977-11-22	Breast Cancer	FEMALE	VUS	FANCM	16	c.4366C>T	p.Arg1456Cys	heterozygous	vus	0					1	0
66910	40	1980-03-05	Breast Cancer	FEMALE	Negative												1	1
71871	74	1946-07-27	Ovarian Cancer	FEMALE	Negative												0	0
71873	68	1952-12-06	Breast Cancer	FEMALE	VUS	BRCA2	19	c.8452G>A	p.Val2818Ile	heterozygous	vus	0					1	1
71873	68	1952-12-06	Breast Cancer	FEMALE	VUS	FANCM	20	c.5093A>G	p.Asn1698Ser	heterozygous	vus	0					1	1
71873	68	1952-12-06	Breast Cancer	FEMALE	VUS	RET	5	c.890G>A	p.Arg297His	heterozygous	vus	0					1	1
71887	33	1988-01-16	Breast Cancer	FEMALE	VUS	MEN1	10	c.1556C>G	p.Pro519Arg	heterozygous	vus	0					0	0
71904	31	1989-05-24	Breast Cancer	FEMALE	Positive (Pathogenic)	BRCA1	19	c.5266dupC	p.Gln1756Profs*74	heterozygous	pathogenic_clinical_significant	0					0	0
71905	41	1979-12-17	Breast Cancer	FEMALE	Positive (Pathogenic)	CDK4	4	c.460G>C	p.Val154Leu	heterozygous	vus	0					1	1
71905	41	1979-12-17	Breast Cancer	FEMALE	Positive (Pathogenic)	BRCA1	19	c.5266dupC	p.Gln1756Profs*74	heterozygous	pathogenic_clinical_significant	0					1	1
71045	41	1979-07-16	Breast Cancer	FEMALE	VUS	PALB2	4	c.1093A>G	p.Arg365Gly	heterozygous	vus	0					1	0
71921	43	1978-02-04	Breast Cancer	FEMALE	Negative												1	1
71925	51	1969-07-21	Breast Cancer	FEMALE	Positive (Likely Pathogenic)	FANCM	20	c.5101C>T	p.Gln1701*	heterozygous	likely_pathogenic_variant_low	0					1	0
71926	52	1969-01-11	Ovarian Cancer	FEMALE	Negative												1	0
71936	35	1985-03-20	Breast Cancer	FEMALE	VUS	ATM	30	c.4492_4494delTTA	p.Leu1498del	heterozygous	vus	0					1	0
71936	35	1985-03-20	Breast Cancer	FEMALE	VUS	FANCA	35	c.3452T>A	p.Met1151Lys	heterozygous	vus	0					1	0
71960	51	1969-05-16	Breast Cancer	FEMALE	VUS	MRE11	16	c.1807A>G	p.Thr603Ala	heterozygous	vus	0					1	0
71964	35	1985-04-12	Breast Cancer	FEMALE	Negative												0	0
71968	49	1971-03-02	Breast Cancer	FEMALE	VUS	RAD50	5	c.578G>A	p.Arg193Gln	heterozygous	vus	0					1	1
71987			Breast Cancer	FEMALE	VUS	FANCA	37	c.3697G>A	p.Ala1233Thr	heterozygous	vus	0					1	1
71998	38	1983-02-24	Breast Cancer	FEMALE	Negative												1	1
71999	67	1953-03-03	Breast Cancer	FEMALE	Negative												1	1
72001	41	1979-05-02	Breast Cancer	FEMALE	VUS	NBN	5	c.511A>G	p.Ile171Val	heterozygous	vus	0					1	0
55054	68	1952-12-07	Breast Cancer	FEMALE	VUS	BRCA2	11	c.2063A>G	p.Tyr688Cys	heterozygous	vus	0					1	1
55054	68	1952-12-07	Breast Cancer	FEMALE	VUS	MEN1	3	c.578C>T	p.Pro193Leu	heterozygous	vus	0					1	1
61856	52	1968-04-17	Ovarian Cancer	FEMALE	VUS	ATM	50	c.7475T>G	p.Leu2492Arg	heterozygous	vus	0					1	0
71835	43	1977-08-03	Breast Cancer	FEMALE	Negative												1	1
72044			Ovarian Cancer	FEMALE	Positive (Pathogenic)	CDK4	5	c.523-4T>A		heterozygous	vus	0					1	1
72044			Ovarian Cancer	FEMALE	Positive (Pathogenic)	MRE11	6	c.529G>A	p.Ala177Thr	heterozygous	vus	0					1	1
72044			Ovarian Cancer	FEMALE	Positive (Pathogenic)	BRCA1	20	c.5333-1G>A		heterozygous	pathogenic_clinical_significant	0					1	1
72064			Breast Cancer	FEMALE	VUS	BARD1	8	c.1718T>C	p.Ile573Thr	heterozygous	vus	0					0	0
72027	45	1975-08-11	Breast Cancer	FEMALE	Positive (Pathogenic)	APC	16	c.2422_2424delGAT	p.Asp808del	heterozygous	vus	0					1	0
72027	45	1975-08-11	Breast Cancer	FEMALE	Positive (Pathogenic)	CDH1	10	c.1423G>A	p.Val475Met	heterozygous	vus	0					1	0
72027	45	1975-08-11	Breast Cancer	FEMALE	Positive (Pathogenic)	BRCA2	24	c.9154C>T	p.Arg3052Trp	heterozygous	pathogenic_clinical_significant	0					1	0
72027	45	1975-08-11	Breast Cancer	FEMALE	Positive (Pathogenic)	MRE11	8	c.711C>T	p.Phe237=	heterozygous	vus	0					1	0
72027	45	1975-08-11	Breast Cancer	FEMALE	Positive (Pathogenic)	MRE11	13	c.1383T>C	p.Phe461=	heterozygous	vus	0					1	0
72067	53	1967-05-04	Ovarian Cancer	FEMALE	Negative												1	0
72070	46	1974-03-15	Ovarian Cancer	FEMALE	Negative												1	0
72097	42	1978-08-04	Breast Cancer	FEMALE	VUS	ATM	18	c.2770C>T	p.Arg924Trp	heterozygous	vus	0					0	0
72097	42	1978-08-04	Breast Cancer	FEMALE	VUS	MEN1	3	c.578C>T	p.Pro193Leu	heterozygous	vus	0					0	0
72097	42	1978-08-04	Breast Cancer	FEMALE	VUS	RAD50	5	c.695C>A	p.Ala232Asp	heterozygous	vus	0					0	0
72257	53	1968-02-15	Breast Cancer	FEMALE	VUS	MRE11	6	c.529G>A	p.Ala177Thr	heterozygous	vus	0					1	0
72257	53	1968-02-15	Breast Cancer	FEMALE	VUS	MSH6	4	c.2485G>C	p.Gly829Arg	heterozygous	vus	0					1	0
72257	53	1968-02-15	Breast Cancer	FEMALE	VUS	RAD50	7	c.894A>G	p.Gln298=	heterozygous	vus	0					1	0
72270	64	1956-07-25	Breast Cancer	FEMALE	Positive (Pathogenic)	BRCA1	10	c.3375_3376delTC	p.Pro1126Ilefs*6	heterozygous	pathogenic_clinical_significant	0					1	0
69430			Breast Cancer	FEMALE	Positive (Likely Pathogenic)	ATM	52	c.7788+1G>T		heterozygous	likely_pathogenic_variant_moderate	0					1	1
71913	55	1966-03-05	Breast Cancer	FEMALE	VUS	BRIP1	3	c.139C>G	p.Pro47Ala	heterozygous	vus	0					1	1
72291	41	1979-06-28	Breast Cancer	FEMALE	Negative												0	0
72293	68	1952-08-18	Endometrial Cancer	FEMALE	VUS	BARD1	11	c.2275C>T	p.Pro759Ser	heterozygous	vus	0					1	0
72298	49	1972-03-10	Breast Cancer	FEMALE	VUS	EPCAM	4	c.488G>A	p.Arg163Gln	heterozygous	vus	0					1	1
72321	50	1970-11-19	Breast Cancer	FEMALE	Positive (Pathogenic)	CHEK2	4	c.470T>C	p.Ile157Thr	heterozygous	pathogenic_variant_moderate	0					0	0
72322	46	1974-04-19	Ovarian Cancer	FEMALE	Positive (Pathogenic)	BRCA1	10	c.3700_3704delGTAAA	p.Val1234_Asn1235?fs	heterozygous	pathogenic_clinical_significant	0					1	0
72328	43	1977-10-16	Breast Cancer	FEMALE	Positive (Pathogenic)	MUTYH	7	c.572G>A	p.Arg191Gln	heterozygous	vus	0					1	1
72328	43	1977-10-16	Breast Cancer	FEMALE	Positive (Pathogenic)	PALB2	12	c.3256C>T	p.Arg1086Ter	heterozygous	pathogenic_clinical_significant	0					1	1
67191	51	1969-10-25	Breast Cancer	FEMALE	VUS	BRCA1	10	c.3560G>A	p.Ser1187Asn	heterozygous	vus	0					1	1
67191	51	1969-10-25	Breast Cancer	FEMALE	VUS	FANCM	17	c.4439A>G	p.Gln1480Arg	heterozygous	vus	0					1	1
72332	24	1996-12-07	Breast Cancer	FEMALE	Positive (Pathogenic)	FANCA	6	c.534G>C	p.Leu178Phe	heterozygous	vus	0					1	0
72332	24	1996-12-07	Breast Cancer	FEMALE	Positive (Pathogenic)	BRCA1	10	c.1504_1508delTTAAA	p.Leu502Alafs*2	heterozygous	pathogenic_clinical_significant	0					1	0
72334	58	1962-08-12	Ovarian Cancer	FEMALE	Negative												1	1
72334	58	1962-08-12	Ovarian Cancer	FEMALE	Negative												1	1
72335	40	1980-10-31	Breast Cancer	FEMALE	Positive (Pathogenic)	BRCA1	23	c.(5467+1_5468-1)-(*1_?)del		heterozygous	pathogenic_clinical_significant	1					0	0
72335	40	1980-10-31	Breast Cancer	FEMALE	Positive (Pathogenic)	BRCA2	22	c.8881G>A	p.Gly2961Ser	heterozygous	vus	0					0	0
72336	52	1968-07-22	Breast Cancer	FEMALE	VUS	BRCA1	10	c.4096+1G>A		heterozygous	vus	0					1	0
72336	52	1968-07-22	Breast Cancer	FEMALE	VUS	FANCM	14	c.3935T>C	p.Leu1312Pro	heterozygous	vus	0					1	0
72336	52	1968-07-22	Breast Cancer	FEMALE	VUS	MSH2	16	c.2655G>C	p.Gln885His	heterozygous	vus	0					1	0
72331	55	1965-03-22	Breast Cancer	FEMALE	VUS	RET	11	c.1914C>G	p.Ile638Met	heterozygous	vus	0					0	0
72350	72	1948-07-03	Peritoneal Cancer	FEMALE	VUS	STK11	5	c.677A>T	p.Asn226Ile	heterozygous	vus	0					0	0
72368	36	1984-11-12	Breast Cancer	FEMALE	VUS	MRE11	13	c.1462C>T	p.Arg488Cys	heterozygous	vus	0					1	0
71443	48	1972-04-18	Breast Cancer	FEMALE	Positive (Pathogenic)	MSH2	16	c.2684C>G	p.Pro895Arg	heterozygous	vus	0					1	1
71443	48	1972-04-18	Breast Cancer	FEMALE	Positive (Pathogenic)	MSH2	16	c.2750C>G	p.Ala917Gly	heterozygous	vus	0					1	1
71443	48	1972-04-18	Breast Cancer	FEMALE	Positive (Pathogenic)	BRCA2	11	c.4769delA	p.Lys1590Serfs*27	heterozygous	pathogenic_clinical_significant	0					1	1
72396	46	1975-01-18	Breast Cancer	FEMALE	Negative												1	0
72400	34	1986-04-28	Breast Cancer	FEMALE	Positive (Pathogenic)	BRCA1		NG_005902.2 (NM_007294):c.(5193+1_5194-1)-(5277+1_5278-1)del (έλλειψη του εξωνίου 19)		heterozygous	pathogenic_clinical_significant	1					1	1
72400	34	1986-04-28	Breast Cancer	FEMALE	Positive (Pathogenic)	FANCM	14	c.3489C>A	p.Asp1163Glu	heterozygous	vus	0					1	1
72405	56	1964-10-14	Ovarian Cancer	FEMALE	Negative												1	0
72411	60	1961-02-16	Ovarian Cancer	FEMALE	Negative												0	0
72412	40	1980-08-28	Breast Cancer	FEMALE	VUS	ATM	36	c.5494G>A	p.Glu1832Lys	heterozygous	vus	0					1	1
72412	40	1980-08-28	Breast Cancer	FEMALE	VUS	NBN	11	c.1417C>A	p.Gln473Lys	heterozygous	vus	0					1	1
72567			Breast Cancer	FEMALE	VUS	FANCM	12	c.2086G>T	p.Asp696Tyr	heterozygous	vus	0					1	1
72659	49	1971-11-15	Ovarian Cancer	FEMALE	Negative												1	0
72663	41	1980-01-30	Breast Cancer	FEMALE	VUS	NF1	26	c.3461A>G	p.Asn1154Ser	heterozygous	vus	0					1	1
72665	44	1976-10-27	Breast Cancer	FEMALE	Negative												1	1
72678			Breast Cancer	FEMALE	VUS	MSH2	7	c.1094C>G	p.Ala365Gly	heterozygous	vus	0					1	0
72683	28	1992-11-26	Breast Cancer	FEMALE	VUS	MRE11	13	c.1462C>T	p.Arg488Cys	heterozygous	vus	0					0	0
72683	28	1992-11-26	Breast Cancer	FEMALE	VUS	RAD51D	9	c.883C>G	p.Leu295Val	heterozygous	vus	0					0	0
72727			Breast Cancer	FEMALE	VUS	BARD1	8	c.1694G>A	p.Arg565His	heterozygous	vus	0					0	0
72729	81	1939-11-24	Breast Cancer	FEMALE	VUS	MLH1	16	c.1782G>C	p.Glu594Asp	heterozygous	vus	0					1	1
72731			Breast Cancer	FEMALE	VUS	MRE11	6	c.529G>A	p.Ala177Thr	heterozygous	vus	0					1	1
72731			Breast Cancer	FEMALE	VUS	SMAD4	5	c.647A>G	p.Asn216Ser	heterozygous	vus	0					1	1
72805	59	1962-01-29	Breast Cancer	FEMALE	Negative												0	0
72878	52	1968-08-01	Breast Cancer	FEMALE	VUS	FANCM	14	c.3992C>T	p.Pro1331Leu	heterozygous	vus	0					0	0
72912	48	1972-05-20	Breast Cancer	FEMALE	VUS	NBN	5	c.511A>G	p.Ile171Val	heterozygous	vus	0					0	0
72936	26	1994-07-26	Ovarian Cancer	FEMALE	VUS	BMPR1A	11	c.1284T>G	p.Ala428=	heterozygous	vus	0					1	0
72936	26	1994-07-26	Ovarian Cancer	FEMALE	VUS	POLE	10	c.1015G>A	p.Asp339Asn	heterozygous	vus	0					1	0
69032			Breast Cancer	FEMALE	Negative												1	1
72967	28	1992-04-14	Breast Cancer	FEMALE	Positive (Pathogenic)	CHEK2	3	c.444+1G>A		heterozygous	pathogenic_variant_moderate	0					0	0
72973	41	1979-08-14	Breast Cancer	FEMALE	Negative												1	1
72975	48	1972-11-04	Breast Cancer	FEMALE	Negative												1	1
60013			Breast Cancer	FEMALE	VUS	BRCA2	22	c.8881G>A	p.Gly2961Ser	heterozygous	vus	0					0	0
73013	76	1945-02-05	Ovarian Cancer	FEMALE	Negative												1	0
73014	41	1979-10-14	Breast Cancer	FEMALE	Positive (Likely Pathogenic)	ATM	16	c.2377-5T>C		heterozygous	vus	0					1	0
73014	41	1979-10-14	Breast Cancer	FEMALE	Positive (Likely Pathogenic)	FANCM	20	c.5101C>T	p.Gln1701*	heterozygous	pathogenic_variant_low	0					1	0
73025	36	1984-07-24	Breast Cancer	FEMALE	VUS	EPCAM	2	c.176G>A	p.Cys59Tyr	heterozygous	vus	0					0	0
73028	43	1978-03-10	Breast Cancer	FEMALE	VUS	NF1	21	c.2585C>G	p.Thr862Ser	heterozygous	vus	0					1	1
72962			Breast Cancer	FEMALE	Negative												1	1
73035			Breast Cancer	FEMALE	Negative												1	0
73042	29	1991-10-18	Breast Cancer	FEMALE	Negative												1	1
72597	37	1983-05-12	Breast Cancer	FEMALE	VUS	APC	16	c.4614_4619delATCAGA	p.Ser1539_Glu1540del	heterozygous	vus	0					0	0
72597	37	1983-05-12	Breast Cancer	FEMALE	VUS	RAD50	19	c.3036+5G>A		heterozygous	vus	0					0	0
73040	47	1973-07-05	Breast Cancer	FEMALE	Negative												1	1
73048	44	1976-12-19	Breast Cancer	FEMALE	Negative												0	0
73054			Breast Cancer	FEMALE	Negative												1	0
71920	40	1980-07-31	Breast Cancer	FEMALE	VUS	POLE	13	c.1357C>G	p.Gln453Glu	heterozygous	vus	0					0	0
73104	41	1979-08-16	Breast Cancer	FEMALE	Negative												1	1
29333	49	1972-03-26	Breast Cancer	FEMALE	Negative												1	0
73108	55	1966-03-23	Breast Cancer	FEMALE	VUS	RET	2	c.224C>T	p.Thr75Met	heterozygous	vus	0					1	0
70390			Breast Cancer	FEMALE	Negative												1	0
73112	44	1977-02-17	Breast Cancer	FEMALE	VUS	ATM	10	c.1595G>A	p.Cys532Tyr	heterozygous	vus	0					1	0
73148	42	1978-04-14	Breast Cancer	FEMALE	VUS	CDH1	7	c.901G>A	p.Ala301Thr	heterozygous	vus	0					1	1
73148	42	1978-04-14	Breast Cancer	FEMALE	VUS	MSH2	8	c.1321A>G	p.Thr441Ala	heterozygous	vus	0					1	1
73156			Breast Cancer	FEMALE	VUS	NF1	12	c.1379T>C	p.Ile460Thr	heterozygous	vus	0					1	0
73156			Breast Cancer	FEMALE	VUS	POLD1	13	c.1657G>A	p.Val553Ile	heterozygous	vus	0					1	0
73156			Breast Cancer	FEMALE	VUS	RAD51C	1	c.80T>C	p.Leu27Pro	heterozygous	vus	0					1	0
73159			Breast Cancer	FEMALE	VUS	FANCM	18	c.4672+6T>C		heterozygous	vus	0					1	0
73169	61	1959-07-29	Ovarian Cancer	FEMALE	VUS	MSH6	1	c.83C>T	p.Ser28Leu	heterozygous	vus	0					0	0
73171			Breast Cancer	FEMALE	Positive (Pathogenic)	MUTYH	11	c.948G>C	p.Gln316His	heterozygous	vus	0					1	1
73171			Breast Cancer	FEMALE	Positive (Pathogenic)	BRCA1	19	c.5266dupC	p.Gln1756Profs*74	heterozygous	pathogenic_clinical_significant	0					1	1
73173	50	1970-12-26	Breast Cancer	FEMALE	VUS	RAD51D	5	c.394G>A	p.Val132Ile	heterozygous	vus	0					1	1
73182	45	1975-10-17	Ovarian Cancer	FEMALE	Negative												1	0
73196	45	1976-02-28	Breast Cancer	FEMALE	Positive (Pathogenic)	CHEK2	4	c.470T>C	p.Ile157Thr	heterozygous	pathogenic_variant_moderate	0					1	0
73134	34	1986-05-23	Breast Cancer	FEMALE	Negative												1	0
73247	26	1994-05-05	Breast Cancer	FEMALE	VUS	EPCAM	2	c.105C>T	p.Ala35=	heterozygous	vus	0					1	0
73247	26	1994-05-05	Breast Cancer	FEMALE	VUS	MSH6	4	c.996A>C	p.Glu332Asp	heterozygous	vus	0					1	0
63741	52	1968-07-30	Breast Cancer	FEMALE	VUS	MUTYH	11	c.985G>C	p.Val329Leu	heterozygous	vus	0					1	1
63741	52	1968-07-30	Breast Cancer	FEMALE	VUS	NF1	36	c.4882G>A	p.Gly1628Arg	heterozygous	vus	0					1	1
73266			Breast Cancer	FEMALE	Negative												1	0
73272			Breast Cancer	FEMALE	Negative												1	1
73294	49	1971-05-04	Breast Cancer	FEMALE	Negative												0	0
73334	45	1976-01-11	Breast Cancer	FEMALE	VUS	BARD1	8	c.1694G>A	p.Arg565His	heterozygous	vus	0					0	0
73334	45	1976-01-11	Breast Cancer	FEMALE	VUS	BRCA2	10	c.1289A>G	p.Asp430Gly	heterozygous	vus	0					0	0
70173	55	1965-10-12	Breast Cancer	FEMALE	Positive (Pathogenic)	APC	16	c.5903C>T	p.Ser1968Phe	heterozygous	vus	0					1	1
70173	55	1965-10-12	Breast Cancer	FEMALE	Positive (Pathogenic)	ATM	50	c.7475T>G	p.Leu2492Arg	heterozygous	vus	0					1	1
70173	55	1965-10-12	Breast Cancer	FEMALE	Positive (Pathogenic)	PALB2	4	c.509_510delGA	p.Arg170Ilefs*14	heterozygous	pathogenic_clinical_significant	0					1	1
70173	55	1965-10-12	Breast Cancer	FEMALE	Positive (Pathogenic)	FANCA	21	c.1874G>C	p.Cys625Ser	heterozygous	vus	0					1	1
72303			Breast Cancer	FEMALE	VUS	FANCA	26	c.2390C>T	p.Ala797Val	heterozygous	vus	0					1	1
72303			Breast Cancer	FEMALE	VUS	RAD50	24	c.3740A>G	p.His1247Arg	heterozygous	vus	0					1	1
73477	40	1980-05-30	Breast Cancer	FEMALE	Positive (Pathogenic)	MEN1	3	c.578C>T	p.Pro193Leu	heterozygous	vus	0					1	0
73477	40	1980-05-30	Breast Cancer	FEMALE	Positive (Pathogenic)	CHEK2	13	c.1427C>T	p.Thr476Met	heterozygous	likely_pathogenic_variant_moderate	0					1	0
73492	44	1976-10-14	Breast Cancer	FEMALE	Negative												0	0
73499	41	1979-07-25	Ovarian Cancer	FEMALE	Positive (Pathogenic)	BARD1	4	c.716T>A	p.Leu239Gln	heterozygous	vus	0					1	1
73499	41	1979-07-25	Ovarian Cancer	FEMALE	Positive (Pathogenic)	BRCA1	10	c.3607C>T	p.Arg1203*	heterozygous	pathogenic_clinical_significant	0					1	1
73499	41	1979-07-25	Ovarian Cancer	FEMALE	Positive (Pathogenic)	BRCA2	25	c.9371A>T	p.Asn3124Ile	heterozygous	pathogenic_clinical_significant	0					1	1
73529	49	1972-01-28	Breast Cancer	FEMALE	VUS	NF1	29	c.3883A>G	p.Thr1295Ala	heterozygous	vus	0					0	0
73530			Ovarian Cancer	FEMALE	VUS	ATM	26	c.3904G>A	p.Gly1302Ser	heterozygous	vus	0					1	0
73531			Ovarian Cancer	FEMALE	VUS	EPCAM	7	c.697C>G	p.Leu233Val	heterozygous	vus	0					1	0
73563	50	1970-10-05	Breast Cancer	FEMALE	Negative												1	0
73574	56	1965-01-16	Breast Cancer	FEMALE	Positive (Pathogenic)	BRCA1	10	c.1998_2022delACAACTCATGGAAGGTAAAGAACCT	p.Met669Glufs*24	heterozygous	pathogenic_clinical_significant	0					1	0
73580	47	1973-09-18	Breast Cancer	FEMALE	VUS	FANCM	14	c.2560A>G	p.Lys854Glu	heterozygous	vus	0					1	1
73582			Breast Cancer	FEMALE	VUS	MLH1	12	c.1216A>G	p.Ser406Gly	heterozygous	vus	0					1	1
16958	63	1957-06-12	Breast Cancer	FEMALE	VUS	FANCM	16	c.4366C>T	p.Arg1456Cys	heterozygous	vus	0					1	1
73643	38	1982-06-21	Breast Cancer	FEMALE	Positive (Pathogenic)	POLD1	13	c.1505A>G	p.Asp502Gly	heterozygous	vus	0					1	1
73643	38	1982-06-21	Breast Cancer	FEMALE	Positive (Pathogenic)	NBN	6	c.657_661delACAAA	p.Lys219Asnfs*16	heterozygous	pathogenic_variant_moderate	0					1	1
73680	59	1961-11-07	Breast Cancer	FEMALE	Positive (Pathogenic)	PALB2	4	c.1140_1143delTCTT	p.Ser380Argfs*43	heterozygous	pathogenic_clinical_significant	0					1	1
73689	48	1972-12-01	Breast Cancer	FEMALE	Negative												1	0
73705	65	1955-08-26	Breast Cancer	FEMALE	Negative												1	0
73731	37	1983-07-28	Breast Cancer	FEMALE	Positive (Pathogenic)	RAD50	11	c.1655delT	p.Ile552Thrfs*4	heterozygous	pathogenic_variant_low	0					1	0
73732			Breast Cancer	FEMALE	Positive (Pathogenic)	FANCA	32	c.3157C>T	p.Arg1053Cys	heterozygous	vus	0					1	1
73732			Breast Cancer	FEMALE	Positive (Pathogenic)	BRCA1	5	c.181T>G	p.Cys61Gly	heterozygous	pathogenic_clinical_significant	0					1	1
73739			Breast Cancer	FEMALE	Positive (Pathogenic)	BRCA1	19	c.5212G>A	p.Gly1738Arg	heterozygous	pathogenic_clinical_significant	0					1	0
73765	35	1986-02-20	Breast Cancer	FEMALE	VUS	BARD1	1	c.127C>T	p.Arg43Cys	heterozygous	vus	0					0	0
73772	49	1972-03-20	Breast Cancer	FEMALE	Positive (Pathogenic)	MRE11	15	c.1726C>T	p.Arg576Ter	heterozygous	pathogenic_variant_low	0					1	0
73774	45	1975-11-10	Breast Cancer	FEMALE	Negative												1	1
73751	65	1955-09-03	Breast Cancer	FEMALE	Positive (Pathogenic)	RAD50	3	c.326_329delCAGA	p.Thr109Asnfs*20	heterozygous	likely_pathogenic_variant_low	0					1	0
73795			Breast Cancer	FEMALE	Negative												1	1
73812	41	1979-08-12	Breast Cancer	FEMALE	Negative												1	1
66559	33	1987-05-14	Breast Cancer	FEMALE	VUS	EPCAM	3	c.217A>G	p.Met73Val	heterozygous	vus	0					1	1
73844			Breast Cancer	FEMALE	VUS	CHEK2	12	c.1313A>G	p.Asp438Gly	heterozygous	vus	0					1	0
73844			Breast Cancer	FEMALE	VUS	MRE11	6	c.469A>G	p.Met157Val	heterozygous	vus	0					1	0
73844			Breast Cancer	FEMALE	VUS	NBN	8	c.899A>G	p.Gln300Arg	heterozygous	vus	0					1	0
73850			Breast Cancer	FEMALE	VUS	FANCA	21	c.1874G>C	p.Cys625Ser	heterozygous	vus	0					1	0
74069	45	1975-12-09	Breast Cancer	FEMALE	VUS	FANCA	10	c.869C>A	p.Ser290Tyr	heterozygous	vus	0					1	0
74073	49	1971-11-25	Breast Cancer	FEMALE	Negative												0	0
74072	28	1993-02-18	Breast Cancer	FEMALE	Positive (Pathogenic)	TP53	6	c.584T>C	p.Ile195Thr	heterozygous	pathogenic_clinical_significant	0					1	0
74079	48	1973-01-24	Breast Cancer	FEMALE	Negative												1	0
74098	45	1976-01-31	Breast Cancer	FEMALE	Negative												0	0
73561	49	1971-06-17	Breast Cancer	FEMALE	Negative												1	1
74146	43	1977-12-23	Breast Cancer	FEMALE	VUS	PALB2	12	c.3306C>G	p.Ser1102Arg	heterozygous	vus	0					1	0
74144	51	1969-12-28	Breast Cancer	FEMALE	Negative												1	1
74147	41	1980-04-28	Breast Cancer	FEMALE	Negative												0	0
74156			Breast Cancer	FEMALE	Positive (Pathogenic)	BRCA1		c.(5193+1_5194-1)_(5277+1_5278-1)del		heterozygous	pathogenic_clinical_significant	1					1	1
74156			Breast Cancer	FEMALE	Positive (Pathogenic)	MEN1	3	c.578C>T	p.Pro193Leu	heterozygous	vus	0					1	1
74156			Breast Cancer	FEMALE	Positive (Pathogenic)	TP53	3	c.91G>A	p.Val31Ile	heterozygous	vus	0					1	1
74158	62	1958-09-27	Ovarian Cancer	FEMALE	VUS	MSH6	4	c.1672G>A	p.Val558Met	heterozygous	vus	0					1	1
74158	62	1958-09-27	Ovarian Cancer	FEMALE	VUS	NF1	26	c.3436G>A	p.Val1146Ile	heterozygous	vus	0					1	1
74162	39	1981-05-12	Ovarian Cancer	FEMALE	Negative												1	0
74186	45	1975-07-11	Breast Cancer	FEMALE	Negative												0	0
74198	51	1970-04-23	Ovarian Cancer	FEMALE	VUS	NF1	33	c.4383A>G	p.Ile1461Met	heterozygous	vus	0					1	0
74198	51	1970-04-23	Ovarian Cancer	FEMALE	VUS	NF1	44	c.6716C>T	p.Ser2239Phe	heterozygous	vus	0					1	0
74198	51	1970-04-23	Ovarian Cancer	FEMALE	VUS	RAD50	5	c.695C>A	p.Ala232Asp	heterozygous	vus	0					1	0
73132	42	1979-04-15	Breast Cancer	FEMALE	VUS	PALB2	4	c.833_834delinsAT	p.Leu278His	heterozygous	vus	0					0	0
70664	42	1979-05-06	Breast Cancer	FEMALE	VUS	BARD1	4	c.1087T>A	p.Ser363Thr	heterozygous	vus	0					1	0
70664	42	1979-05-06	Breast Cancer	FEMALE	VUS	SMAD4	6	c.689G>A	p.Gly230Glu	heterozygous	vus	0					1	0
74223	38	1983-02-04	Breast Cancer	FEMALE	Negative												0	0
74229	51	1970-03-24	Breast Cancer	FEMALE	Negative												0	0
74246	46	1974-06-09	Breast Cancer	FEMALE	VUS	ATM	13	c.1952T>C	p.Leu651Pro	heterozygous	vus	0					1	1
74246	46	1974-06-09	Breast Cancer	FEMALE	VUS	BRIP1	16	c.2380-4T>C		heterozygous	vus	0					1	1
74121	49	1972-01-20	Breast Cancer	FEMALE	Positive (Pathogenic)	BRCA2		c.(6841+1_6842-1)_(7007+1_7008-1)del (έλλειψη των εξωνίου 12-13)		heterozygous	pathogenic_clinical_significant	1					1	1
70567			Breast Cancer	FEMALE	Negative												1	1
74251	44	1976-10-21	Breast Cancer	FEMALE	Positive (Pathogenic)	BRCA1	3	c.135-2A>G		heterozygous	pathogenic_clinical_significant	0					1	0
74301	63	1958-01-20	Breast Cancer	FEMALE	Negative												0	0
74328	48	1972-10-29	Ovarian Cancer	FEMALE	Positive (Pathogenic)	ATM	53	c.7816A>G	p.Ile2606Val	heterozygous	vus	0					1	0
74328	48	1972-10-29	Ovarian Cancer	FEMALE	Positive (Pathogenic)	BRCA1	10	c.3185G>T	p.Gly1062Val	heterozygous	vus	0					1	0
74328	48	1972-10-29	Ovarian Cancer	FEMALE	Positive (Pathogenic)	BRCA1	10	c.3375_3376delTC	p.Pro1126Ilefs*6	heterozygous	pathogenic_clinical_significant	0					1	0
71537	40	1981-04-18	Breast Cancer	FEMALE	Negative												1	1
74352	47	1973-09-27	Breast Cancer	FEMALE	VUS	ATM	62	c.8983C>A	p.Leu2995Ile	heterozygous	vus	0					1	0
74352	47	1973-09-27	Breast Cancer	FEMALE	VUS	FANCA	21	c.1874G>C	p.Cys625Ser	heterozygous	vus	0					1	0
74353	41	1979-05-26	Breast Cancer	FEMALE	Positive (Pathogenic)	APC	10	c.983A>T	p.Asp328Val	heterozygous	vus	0					1	1
74353	41	1979-05-26	Breast Cancer	FEMALE	Positive (Pathogenic)	BRCA2	11	c.5882_5884dupGTA	p.Ser1961dup	heterozygous	vus	0					1	1
74353	41	1979-05-26	Breast Cancer	FEMALE	Positive (Pathogenic)	ATM	26	c.3802delG	p.Val1268*	heterozygous	pathogenic_clinical_significant	0					1	1
74353	41	1979-05-26	Breast Cancer	FEMALE	Positive (Pathogenic)	MEN1	10	c.1633C>T	p.Pro545Ser	heterozygous	vus	0					1	1
74353	41	1979-05-26	Breast Cancer	FEMALE	Positive (Pathogenic)	MSH6	4	c.1637A>G	p.Glu546Gly	heterozygous	vus	0					1	1
74358	59	1961-06-27	Breast Cancer	FEMALE	Negative												1	0
34791	69	1952-02-16	Breast Cancer	FEMALE	Positive (Pathogenic)	FANCM	16	c.4386+1G>A		heterozygous	vus	0					1	1
34791	69	1952-02-16	Breast Cancer	FEMALE	Positive (Pathogenic)	PALB2	5	c.2014delG	p.Glu672Lysfs*37	heterozygous	pathogenic_clinical_significant	0					1	1
74371			Ovarian Cancer	FEMALE	Positive (Pathogenic)	PALB2	5	c.2257C>T	p.Arg753*	heterozygous	pathogenic_clinical_significant	0					1	0
74371			Ovarian Cancer	FEMALE	Positive (Pathogenic)												1	0
74388			Breast Cancer	FEMALE	Positive (Pathogenic)	BARD1	4	c.668A>G	p.Glu223Gly	heterozygous	vus	0					1	1
74388			Breast Cancer	FEMALE	Positive (Pathogenic)	CHEK2	4	c.470T>C	p.Ile157Thr	heterozygous	pathogenic_variant_low	0					1	1
74130	54	1966-09-01	Breast Cancer	FEMALE	VUS	RAD51C	2	c.337G>C	p.Gly113Arg	heterozygous	vus	0					1	1
74393			Breast Cancer	FEMALE	VUS	APC	16	c.6020A>G	p.Tyr2007Cys	heterozygous	vus	0					1	0
74418	42	1978-08-18	Breast Cancer	FEMALE	Negative												1	0
74462	47	1973-08-10	Breast Cancer	FEMALE	Positive (Pathogenic)	STK11	3	c.440G>A	p.Arg147His	heterozygous	vus	0					1	0
74462	47	1973-08-10	Breast Cancer	FEMALE	Positive (Pathogenic)	BRCA2	9	c.793+1G>A		heterozygous	pathogenic_clinical_significant	0					1	0
74414	42	1979-04-22	Breast Cancer	FEMALE	Positive (Pathogenic)	FANCM	20	c.4865_4867delAAG	p.Glu1622del	heterozygous	vus	0					1	0
74414	42	1979-04-22	Breast Cancer	FEMALE	Positive (Pathogenic)	CHEK2	4	c.470T>C	p.Ile157Thr	heterozygous	pathogenic_variant_moderate	0					1	0
74470	34	1986-09-24	Breast Cancer	FEMALE	Positive (Pathogenic)	BRCA1	10	c.1287_1291delAGACT	p.Asp430Thrfs*4	heterozygous	pathogenic_clinical_significant	0					1	0
74470	34	1986-09-24	Breast Cancer	FEMALE	Positive (Pathogenic)	BRCA1	10	c.1300_1307dupAGTGATCC	p.His437Valfs*7	heterozygous	pathogenic_clinical_significant	0					1	0
74471	69	1952-02-15	Breast Cancer	FEMALE	Negative												1	0
74475	63	1957-06-23	Breast Cancer	FEMALE	VUS												1	1
74524			Breast Cancer	FEMALE	VUS	CDK4	6	c.654T>C	p.Ser218=	heterozygous	vus	0					1	1
74524			Breast Cancer	FEMALE	VUS	MLH1	4	c.319A>G	p.Ile107Val	heterozygous	vus	0					1	1
74649	71	1950-01-25	Ovarian Cancer	FEMALE	Negative												0	0
74653	44	1976-11-23	Ovarian Cancer	FEMALE	Negative												0	0
74652	65	1956-01-30	Ovarian Cancer	FEMALE	VUS	MRE11	4	c.261G>A	p.Arg87=	heterozygous	vus	0					0	0
74657	64	1956-09-05	Breast Cancer	FEMALE	VUS	BRIP1	3	c.139C>G	p.Pro47Ala	heterozygous	vus	0					0	0
74662	35	1985-12-22	Breast Cancer	FEMALE	Negative												1	0
74672			Breast Cancer	FEMALE	VUS	BRCA2	27	c.9863C>T	p.Thr3288Ile	heterozygous	vus	0					1	1
74672			Breast Cancer	FEMALE	VUS	CDH1	2	c.160A>G	p.Arg54Gly	heterozygous	vus	0					1	1
74672			Breast Cancer	FEMALE	VUS	FANCA	31	c.3035C>T	p.Thr1012Ile	heterozygous	vus	0					1	1
74672			Breast Cancer	FEMALE	VUS	MLH1	12	c.1087A>G	p.Thr363Ala	heterozygous	vus	0					1	1
74672			Breast Cancer	FEMALE	VUS	RAD51D	1	c.83-5T>G		heterozygous	vus	0					1	1
64214	49	1972-02-01	Breast Cancer	FEMALE	Positive (Pathogenic)	MSH2	1	c.80C>T	p.Pro27Leu	heterozygous	vus	0					1	0
64214	49	1972-02-01	Breast Cancer	FEMALE	Positive (Pathogenic)	BRCA1	17	c.5075-1G>A		heterozygous	pathogenic_clinical_significant	0					1	0
74722	57	1964-03-16	Breast Cancer	FEMALE	VUS	BRCA2	11	c.6613G>A	p.Val2205Met	heterozygous	vus	0					1	1
74727	67	1953-07-26	Breast Cancer	FEMALE	Negative												1	1
74735			Breast Cancer	FEMALE	VUS	FANCA	26	c.2390C>T	p.Ala797Val	heterozygous	vus	0					0	0
74756			Breast Cancer	FEMALE	Negative												1	0
74774	71	1949-08-25	Ovarian Cancer	FEMALE	VUS	BARD1	4	c.668A>G	p.Glu223Gly	heterozygous	vus	0					0	0
74774	71	1949-08-25	Ovarian Cancer	FEMALE	VUS	FANCA	40	c.3937C>T	p.Leu1313Phe	heterozygous	vus	0					0	0
55182	68	1952-11-15	Breast Cancer	FEMALE	VUS	BRCA2	20	c.8524C>T	p.Arg2842Cys	heterozygous	vus	0					1	1
74787	70	1950-11-09	Breast Cancer	FEMALE	Negative												1	1
74789	36	1984-06-13	Ovarian Cancer	FEMALE	Negative												1	0
74776	44	1976-07-28	Breast Cancer	FEMALE	Negative												1	0
74798	68	1952-08-31	Breast Cancer	FEMALE	Negative												1	1
74799	33	1988-03-15	Breast Cancer	FEMALE	Negative												0	0
59014	66	1954-06-01	Breast Cancer	FEMALE	VUS	ATM	18	c.2663A>C	p.Glu888Ala	heterozygous	vus	0					1	0
59014	66	1954-06-01	Breast Cancer	FEMALE	VUS	PALB2	8	c.2792T>G	p.Leu931Arg	heterozygous	vus	0					1	0
73550	52	1969-03-17	Breast Cancer	FEMALE	VUS	BMPR1A	5	c.257T>C	p.Ile86Thr	heterozygous	vus	0					1	0
74840	48	1972-10-04	Breast Cancer	FEMALE	VUS	RAD50	7	c.984A>G	p.Glu328=	heterozygous	vus	0					1	1
74841	49	1972-05-18	Breast Cancer	FEMALE	Negative												1	0
74844	38	1982-11-13	Breast Cancer	FEMALE	Negative												1	0
74885			Breast Cancer	FEMALE	VUS	BRCA2	18	c.7987G>A	p.Glu2663Lys	heterozygous	vus	0					1	0
74888	43	1977-06-25	Breast Cancer	FEMALE	Negative												1	1
74912	39	1981-07-04	Breast Cancer	FEMALE	VUS	ATM	58	c.8520G>C	p.Leu2840Phe	heterozygous	vus	0					1	0
74911	72	1948-10-01	Ovarian Cancer	FEMALE	VUS	FANCA	26	c.2390C>T	p.Ala797Val	heterozygous	vus	0					1	0
74914			Breast Cancer	FEMALE	VUS	NBN	8	c.987C>G	p.Pro329=	heterozygous	vus	0					1	0
74918	48	1973-05-03	Breast Cancer	FEMALE	Negative												1	1
74929	61	1959-12-24	Breast Cancer	FEMALE	Negative												1	0
74942			Breast Cancer	FEMALE	VUS	FANCA	21	c.1874G>C	p.Cys625Ser	heterozygous	vus	0					1	1
74975	46	1974-08-14	Cervical Cancer	FEMALE	Positive (Likely Pathogenic)	MLH1	8	c.677G>T	p.Arg226Leu	heterozygous	likely_pathogenic_clinical_significant	0					1	0
74984	66	1955-02-01	Breast Cancer	FEMALE	Positive (Likely Pathogenic)	FANCA	28	c.2613C>T	p.Leu871=	heterozygous	vus	0					1	1
74984	66	1955-02-01	Breast Cancer	FEMALE	Positive (Likely Pathogenic)	MRE11	13	c.1462C>T	p.Arg488Cys	heterozygous	vus	0					1	1
74984	66	1955-02-01	Breast Cancer	FEMALE	Positive (Likely Pathogenic)	BRCA1	23	c.5497G>A	p.Val1833Met	heterozygous	likely_pathogenic_clinical_significant	0					1	1
74985			Breast Cancer	FEMALE	VUS	ATM	50	c.7475T>G	p.Leu2492Arg	heterozygous	vus	0					1	0
74985			Breast Cancer	FEMALE	VUS	BRCA2	11	c.3404A>G	p.Tyr1135Cys	heterozygous	vus	0					1	0
74985			Breast Cancer	FEMALE	VUS	RET	19	c.3181C>T	p.Leu1061Phe	heterozygous	vus	0					1	0
74940	65	1956-01-02	Ovarian Cancer	FEMALE	VUS	MRE11	18	c.1972A>G	p.Thr658Ala	heterozygous	vus	0					1	0
74940	65	1956-01-02	Ovarian Cancer	FEMALE	VUS	POLE	12	c.1138G>A	p.Gly380Ser	heterozygous	vus	0					1	0
74940	65	1956-01-02	Ovarian Cancer	FEMALE	VUS	RET	2	c.224C>T	p.Thr75Met	heterozygous	vus	0					1	0
74986	35	1985-06-06	Breast Cancer	FEMALE	VUS	MRE11	8	c.818C>G	p.Ser273Cys	heterozygous	vus	0					0	0
74986	35	1985-06-06	Breast Cancer	FEMALE	VUS	NBN	5	c.511A>G	p.Ile171Val	heterozygous	vus	0					0	0
74997	52	1969-02-14	Ovarian Cancer	FEMALE	Positive (Likely Pathogenic)	BRCA2	17	c.7976G>A	p.Arg2659Lys	heterozygous	pathogenic_clinical_significant	0					1	0
75180			Breast Cancer	FEMALE	VUS	ATM	20	c.2945G>A	p.Arg982His	heterozygous	vus	0					0	0
75180			Breast Cancer	FEMALE	VUS	BRCA2	11	c.6020C>A	p.Thr2007Asn	heterozygous	vus	0					0	0
75180			Breast Cancer	FEMALE	VUS	MSH6	1	c.260+13G>C		heterozygous	vus	0					0	0
75187	58	1962-08-31	Ovarian Cancer	FEMALE	Positive (Pathogenic)	RAD51C	4	c.625_628delTATT	p.Tyr209Ilefs*29	heterozygous	pathogenic_clinical_significant	0					1	1
75201	47	1974-01-14	Breast Cancer	FEMALE	Positive (Pathogenic)	ATM	22	c.3257G>A	p.Arg1086His	heterozygous	vus	0					1	1
75201	47	1974-01-14	Breast Cancer	FEMALE	Positive (Pathogenic)	FANCM	22	c.5832G>T	p.Leu1944Phe	heterozygous	vus	0					1	1
75201	47	1974-01-14	Breast Cancer	FEMALE	Positive (Pathogenic)	MUTYH	13	c.1187G>A	p.Gly396Asp	heterozygous	pathogenic_variant	0					1	1
75201	47	1974-01-14	Breast Cancer	FEMALE	Positive (Pathogenic)	MUTYH	11	c.985G>A	p.Val329Met	heterozygous	vus	0					1	1
75207	45	1976-03-14	Breast Cancer	FEMALE	VUS	FANCM	22	c.5832G>T	p.Leu1944Phe	heterozygous	vus	0					0	0
75239	55	1966-05-17	Ovarian Cancer	FEMALE	VUS	MSH6	4	c.2007T>G	p.Ile669Met	heterozygous	vus	0					1	0
48433	73	1948-02-03	Breast Cancer	FEMALE	VUS	MSH6	2	c.364G>A	p.Glu122Lys	heterozygous	vus	0					1	0
75244	49	1971-07-20	Ovarian Cancer	FEMALE	Negative												0	0
75243	49	1971-10-31	Breast Cancer	FEMALE	Positive (Pathogenic)	BRCA1	5	c.181T>G	p.Cys61Gly	heterozygous	pathogenic_clinical_significant	0					1	1
24154	54	1967-05-25	Breast Cancer	FEMALE	VUS	MLH1	4	c.369G>A	p.Lys123=	heterozygous	vus	0					1	1
24154	54	1967-05-25	Breast Cancer	FEMALE	VUS	NBN	5	c.511A>G	p.Ile171Val	heterozygous	vus	0					1	1
74874	38	1983-05-06	Breast Cancer	FEMALE	Negative												1	0
75271	55	1966-02-21	Breast Cancer	FEMALE	Negative												1	0
75305	56	1965-05-17	Breast Cancer	FEMALE	Positive (Pathogenic)	BRCA1	19	c.5266dupC	p.Gln1756Profs*74	heterozygous	pathogenic_clinical_significant	0					1	1
75336	53	1968-03-10	Breast Cancer	FEMALE	Negative												0	0
75337	56	1965-01-18	Ovarian Cancer	FEMALE	Negative												0	0
75347	75	1946-06-04	Breast Cancer	FEMALE	VUS	FANCM	16	c.4366C>T	p.Arg1456Cys	heterozygous	vus	0					1	0
75358	49	1972-02-04	Breast Cancer	FEMALE	VUS	MEN1	4	c.670-4delT		heterozygous	vus	0					1	0
75366	38	1982-06-28	Breast Cancer	FEMALE	Negative												0	0
69524	46	1975-05-15	Breast Cancer	FEMALE	Negative												1	0
69877	43	1977-11-24	Breast Cancer	FEMALE	Negative												0	0
75378	44	1976-09-15	Breast Cancer	FEMALE	Negative												1	0
75397	43	1977-10-19	Breast Cancer	FEMALE	Negative												1	0
75401	56	1965-01-07	Breast Cancer	FEMALE	Positive (Pathogenic)	BRCA2	11	c.2808_2811delACAA	p.Ala938Profs*21	heterozygous	pathogenic_clinical_significant	0					1	0
75412	52	1968-10-24	Breast Cancer	FEMALE	Negative												1	0
75409	35	1986-01-08	Breast Cancer	FEMALE	Negative												1	0
75424	45	1976-01-25	Breast Cancer	FEMALE	VUS	PMS2	12	c.2068A>C	p.Lys690Gln	heterozygous	vus	0					1	1
75442	45	1975-10-19	Ovarian Cancer	FEMALE	Positive (Pathogenic)	PALB2	5	c.2255G>A	p.Gly752Glu	heterozygous	vus	0					0	0
75442	45	1975-10-19	Ovarian Cancer	FEMALE	Positive (Pathogenic)	BRCA1	19	c.5266dupC	p.Gln1756Profs*74	heterozygous	pathogenic_clinical_significant	0					0	0
75446	38	1983-01-24	Breast Cancer	FEMALE	Positive (Pathogenic)	BRCA1	19	c.5266dupC	p.Gln1756Profs*74	heterozygous	pathogenic_clinical_significant	0					1	0
75449	55	1965-08-07	Ovarian Cancer	FEMALE	VUS	FANCA	32	c.3157C>T	p.Arg1053Cys	heterozygous	vus	0					0	0
75467	33	1988-02-01	Breast Cancer	FEMALE	Positive (Pathogenic)	BRCA2	11	c.4412_4414delGAA	p.Arg1471_Lys1472delinsLys	heterozygous	vus	0					0	0
75467	33	1988-02-01	Breast Cancer	FEMALE	Positive (Pathogenic)	BARD1	8	c.1690C>T	p.Gln564*	heterozygous	pathogenic_variant_low	0					0	0
75470			Ovarian Cancer	FEMALE	VUS	MSH6	4	c.2927G>A	p.Arg976His	heterozygous	vus	0					1	0
75471	49	1971-10-23	Breast Cancer	FEMALE	VUS	BARD1	4	c.1127C>T	p.Ser376Leu	heterozygous	vus	0					1	0
75482	60	1961-03-29	Breast Cancer	FEMALE	VUS	BRCA1	10	c.3868A>G	p.Lys1290Glu	heterozygous	vus	0					1	0
75484	51	1969-10-11	Breast Cancer	FEMALE	VUS	BRIP1	9	c.1255C>T	p.Arg419Trp	heterozygous	vus	0					1	0
75422	50	1971-05-27	Breast Cancer	FEMALE	VUS	APC	16	c.2561G>C	p.Arg854Thr	heterozygous	vus	0					1	0
75422	50	1971-05-27	Breast Cancer	FEMALE	VUS	MLH1	9	c.778C>T	p.Leu260Phe	heterozygous	vus	0					1	0
75422	50	1971-05-27	Breast Cancer	FEMALE	VUS	NBN	6	c.643C>T	p.Arg215Trp	heterozygous	vus	0					1	0
75664	39	1982-05-08	Breast Cancer	FEMALE	Negative												0	0
75663	59	1962-02-06	Ovarian Cancer	FEMALE	Positive (Pathogenic)	ATM	7	c.745A>G	p.Ile249Val	heterozygous	vus	0					1	1
75663	59	1962-02-06	Ovarian Cancer	FEMALE	Positive (Pathogenic)	BRIP1	16	c.2285G>A	p.Arg762His	heterozygous	vus	0					1	1
75663	59	1962-02-06	Ovarian Cancer	FEMALE	Positive (Pathogenic)	BRCA1	19	c.5266dupC	p.Gln1756Profs*74	heterozygous	pathogenic_clinical_significant	0					1	1
75718	37	1983-09-24	Breast Cancer	FEMALE	VUS	FANCA	1	c.23A>G	p.Asn8Ser	heterozygous	vus	0					0	0
75719	63	1957-11-23	Breast Cancer	FEMALE	VUS	APC	16	c.4073C>T	p.Ala1358Val	heterozygous	vus	0					1	0
75733	49	1972-06-19	Breast Cancer	FEMALE	Positive (Pathogenic)	FANCA	28	c.2636C>G	p.Ala879Gly	heterozygous	vus	0					1	1
75733	49	1972-06-19	Breast Cancer	FEMALE	Positive (Pathogenic)	BARD1	8	c.1690C>T	p.Gln564*	heterozygous	pathogenic_variant_moderate	0					1	1
75744	34	1986-08-20	Breast Cancer	FEMALE	VUS	CDK4	5	c.523-4T>A		homozygous	vus	0					0	0
75762	44	1976-09-12	Breast Cancer	FEMALE	VUS	MLH1	17	c.1990-11C>G		heterozygous	vus	0					1	1
69024	47	1973-06-29	Breast Cancer	FEMALE	VUS	NF1	47	c.7077C>G	p.Leu2359=	heterozygous	vus	0					1	0
75761			Breast Cancer	FEMALE	Positive (Pathogenic)	BARD1	8	c.1690C>T	p.Gln564*	heterozygous	pathogenic_variant_moderate	0					1	0
75780	51	1969-10-02	Breast Cancer	FEMALE	VUS	ATM	31	c.4703A>G	p.His1568Arg	heterozygous	vus	0					1	1
75780	51	1969-10-02	Breast Cancer	FEMALE	VUS	ATM	33	c.4919A>C	p.Gln1640Pro	heterozygous	vus	0					1	1
75780	51	1969-10-02	Breast Cancer	FEMALE	VUS	ATM	6	c.659C>T	p.Ala220Val	heterozygous	vus	0					1	1
75779	46	1974-07-21	Breast Cancer	FEMALE	VUS	MRE11	13	c.1462C>T	p.Arg488Cys	heterozygous	vus	0					1	1
75786	42	1979-04-05	Breast Cancer	FEMALE	VUS	ATM	3	c.133C>T	p.Arg45Trp	heterozygous	vus	0					1	1
75786	42	1979-04-05	Breast Cancer	FEMALE	VUS	ATM	3	c.133C>T	p.Arg45Trp	heterozygous	vus	0					1	1
75786	42	1979-04-05	Breast Cancer	FEMALE	VUS												1	1
75790			Ovarian Cancer	FEMALE	VUS	MLH1	19	c.2173C>T	p.Arg725Cys	heterozygous	vus	0					0	0
75796	55	1965-11-28	Breast Cancer	FEMALE	Positive (Pathogenic)	BRCA2	24	c.9154C>T	p.Arg3052Trp	heterozygous	pathogenic						1	1
75797	63	1957-11-10	Breast Cancer	FEMALE	Negative												0	0
75802	28	1992-09-01	Breast Cancer	FEMALE	Positive (Pathogenic)	BRIP1	9	c.1340+8G>T		heterozygous	vus	0					0	0
75802	28	1992-09-01	Breast Cancer	FEMALE	Positive (Pathogenic)	FANCM	14	c.2859A>C	p.Lys953Asn	heterozygous	vus	0					0	0
75802	28	1992-09-01	Breast Cancer	FEMALE	Positive (Pathogenic)	CHEK2	11	c.1100delC	p.Thr367Metfs*15	heterozygous	pathogenic_variant_moderate	0					0	0
75814	46	1975-05-19	Breast Cancer	FEMALE	Negative												0	0
75816	46	1975-04-09	Breast Cancer	FEMALE	Positive (Likely Pathogenic)	CHEK2	12	c.1312G>T	p.Asp438Tyr	heterozygous	vus	0					1	1
75816	46	1975-04-09	Breast Cancer	FEMALE	Positive (Likely Pathogenic)	FANCM	21	c.5602C>T	p.Gln1868*	heterozygous	likely_pathogenic_variant_low	0					1	1
64739	39	1982-02-06	Breast Cancer	FEMALE	Positive (Pathogenic)	APC	16	c.5528C>T	p.Pro1843Leu	heterozygous	vus	0					1	1
64739	39	1982-02-06	Breast Cancer	FEMALE	Positive (Pathogenic)	BARD1	4	c.716T>A	p.Leu239Gln	heterozygous	vus	0					1	1
64739	39	1982-02-06	Breast Cancer	FEMALE	Positive (Pathogenic)	PALB2	3	c.172_175delTTGT	p.Gln60Argfs*7	heterozygous	pathogenic_clinical_significant	0					1	1
75836	42	1979-01-20	Breast Cancer	FEMALE	VUS	CHEK2	12	c.1312G>T	p.Asp438Tyr	heterozygous	vus	0					1	1
75841	64	1956-10-01	Breast Cancer	FEMALE	Positive (Pathogenic)	ATM	39	c.5890A>G	p.Lys1964Glu	heterozygous	vus	0					1	1
75841	64	1956-10-01	Breast Cancer	FEMALE	Positive (Pathogenic)	NF1	45	c.6757-16delT		heterozygous	vus	0					1	1
75841	64	1956-10-01	Breast Cancer	FEMALE	Positive (Pathogenic)	PALB2	5	c.2257C>T	p.Arg753*	heterozygous	pathogenic_clinical_significant	0					1	1
75842	41	1980-04-30	Breast Cancer	FEMALE	Negative												0	0
70895	48	1972-11-02	Breast Cancer	FEMALE	VUS	POLE	12	c.1175A>G	p.Asp392Gly	heterozygous	vus	0					1	1
75856	41	1980-04-06	Breast Cancer	FEMALE	VUS	APC	16	c.6660C>T	p.Asn2220=	heterozygous	vus	0					1	1
70796	44	1977-02-23	Breast Cancer	FEMALE	Positive (Likely Pathogenic)	CHEK2	4	c.499G>A	p.Gly167Arg	heterozygous	likely_pathogenic_variant	0					1	0
75872	44	1976-07-21	Breast Cancer	FEMALE	VUS	MLH1	6	c.545+6G>C		heterozygous	vus	0					1	0
75875	41	1980-02-09	Breast Cancer	FEMALE	VUS	ATM	31	c.4703A>G	p.His1568Arg	heterozygous	vus	0					1	0
75874	69	1952-05-19	Breast Cancer	FEMALE	Negative												0	0
75877	47	1974-05-27	Breast Cancer	FEMALE	VUS	ATM	50	c.7475T>G	p.Leu2492Arg	heterozygous	vus	0					1	1
75877	47	1974-05-27	Breast Cancer	FEMALE	VUS	RAD51C	1	c.80T>C	p.Leu27Pro	heterozygous	vus	0					1	1
75879	26	1995-01-25	Breast Cancer	FEMALE	Negative	CDH1	11	c.1566-17A>C		heterozygous	vus	0					1	1
75881	46	1974-12-19	Breast Cancer	FEMALE	Negative												0	0
75888	44	1977-06-17	Breast Cancer	FEMALE	VUS	RAD50	25	c.3880G>A	p.Asp1294Asn	heterozygous	vus	0					1	1
75912	39	1981-12-30	Breast Cancer	FEMALE	Negative												1	1
75924	51	1969-07-11	Breast Cancer	FEMALE	Negative												1	0
75921	52	1968-11-19	Breast Cancer	FEMALE	Negative												0	0
75958	73	1947-08-30	Ovarian Cancer	FEMALE	VUS	BRCA1	22	c.5459G>T	p.Gly1820Val	heterozygous	vus	0					1	0
75958	73	1947-08-30	Ovarian Cancer	FEMALE	VUS	MEN1	3	c.578C>T	p.Pro193Leu	heterozygous	vus	0					1	0
75960	44	1976-09-22	Ovarian Cancer	FEMALE	Positive (Pathogenic)	BRCA2	11	c.2808_2811delACAA	p.Ala938Profs*21	heterozygous	pathogenic_clinical_significant	0					1	1
75971	56	1965-05-07	Breast Cancer	FEMALE	Negative												0	0
65807	44	1977-06-09	Breast Cancer	FEMALE	Negative												1	0
75991			Breast Cancer	FEMALE	Negative												0	0
75997	74	1947-05-07	Breast Cancer	FEMALE	Negative												0	0
76000	39	1981-08-25	Breast Cancer	FEMALE	Negative												1	0
76006	43	1977-08-11	Breast Cancer	FEMALE	Positive (Pathogenic)	ATM	38	c.5753G>C	p.Arg1918Thr	heterozygous	vus	0					1	1
76006	43	1977-08-11	Breast Cancer	FEMALE	Positive (Pathogenic)	BRIP1	20	c.3392A>G	p.Tyr1131Cys	heterozygous	vus	0					1	1
76006	43	1977-08-11	Breast Cancer	FEMALE	Positive (Pathogenic)	BRCA1	19	c.5266dupC	p.Gln1756Profs*74	heterozygous	pathogenic_clinical_significant	0					1	1
68910	41	1979-11-24	Breast Cancer	FEMALE	Positive (Pathogenic)	BRCA2	11	c.6296G>C	p.Arg2099Thr	heterozygous	vus	0					1	0
68910	41	1979-11-24	Breast Cancer	FEMALE	Positive (Pathogenic)	CHEK2	10	c.1011C>A	p.Tyr337*	heterozygous	pathogenic_variant_moderate	0					1	0
75981	41	1980-06-19	Breast Cancer	FEMALE	VUS	ATM	11	c.1648A>G	p.Ile550Val	heterozygous	vus	0					1	0
75981	41	1980-06-19	Breast Cancer	FEMALE	VUS	MLH1	1	c.96C>G	p.Ile32Met	heterozygous	vus	0					1	0
75981	41	1980-06-19	Breast Cancer	FEMALE	VUS	RAD51D	4	c.285T>G	p.Ala95=	heterozygous	vus	0					1	0
76023			Breast Cancer	FEMALE	Positive (Pathogenic)	BRCA2	11	c.4515_4525delCTTCCAGGGAC	p.Phe1506Thrfs*4	heterozygous	pathogenic_clinical_significant	0					1	1
76026	52	1969-05-07	Ovarian Cancer	FEMALE	Negative												1	0
76046	40	1980-11-22	Breast Cancer	FEMALE	Positive (Pathogenic)	BRCA2	25	c.9371A>T	p.Asn3124Ile	heterozygous	pathogenic_clinical_significant	0					1	1
76046	40	1980-11-22	Breast Cancer	FEMALE	Positive (Pathogenic)	BRCA2	25	c.9371A>T	p.Asn3124Ile	heterozygous	pathogenic_clinical_significant	0					1	1
72026	57	1964-06-17	Ovarian Cancer	FEMALE	VUS	BRIP1	20	c.3571A>G	p.Ile1191Val	heterozygous	vus	0					1	0
76063	53	1968-06-30	Breast Cancer	FEMALE	VUS	FANCA	14	c.1226-12G>C		heterozygous	vus	0					1	1
76063	53	1968-06-30	Breast Cancer	FEMALE	VUS	FANCA	17	c.1567-11C>A		heterozygous	vus	0					1	1
76074	52	1968-07-30	Breast Cancer	FEMALE	Positive (Pathogenic)	BRCA1		c.(5193+1_5194-1)_(5277+1_5278-1)del (έλλειψη του εξωνίου 19)		heterozygous	pathogenic_clinical_significant	1					1	1
76074	52	1968-07-30	Breast Cancer	FEMALE	Positive (Pathogenic)	MRE11	13	c.1462C>T	p.Arg488Cys	heterozygous	vus	0					1	1
73703	42	1978-08-10	Breast Cancer	FEMALE	Negative												1	0
76080	40	1980-10-19	Breast Cancer	FEMALE	Positive (Pathogenic)	ATM	50	c.7475T>G	p.Leu2492Arg	heterozygous	vus	0					1	0
76080	40	1980-10-19	Breast Cancer	FEMALE	Positive (Pathogenic)	BRCA2	17	c.7879A>T	p.Ile2627Phe	heterozygous	pathogenic_clinical_significant	0					1	0
76100	46	1975-06-27	Breast Cancer	FEMALE	VUS	MEN1	4	c.670-5dupC		heterozygous	vus	0					0	0
76113	48	1972-12-18	Breast Cancer	FEMALE	VUS	FANCM	23	c.6129A>T	p.Arg2043Ser	heterozygous	vus	0					1	1
76113	48	1972-12-18	Breast Cancer	FEMALE	VUS	MSH6	4	c.1814C>G	p.Thr605Ser	heterozygous	vus	0					1	1
76195	42	1978-12-18	Breast Cancer	FEMALE	VUS	PMS2	8	c.857A>G	p.Asp286Gly	heterozygous	vus	0					1	1
76227	47	1974-01-21	Breast Cancer	FEMALE	VUS	ATM	50	c.7475T>G	p.Leu2492Arg	heterozygous	vus	0					1	1
76233			Breast Cancer	FEMALE	VUS	CDH1	9	c.1250A>G	p.Asn417Ser	heterozygous	vus	0					1	0
76233			Breast Cancer	FEMALE	VUS	NF1	21	c.2819C>G	p.Thr940Ser	heterozygous	vus	0					1	0
76231	37	1984-01-01	Breast Cancer	FEMALE	VUS	FANCM	1	c.53G>A	p.Arg18Gln	heterozygous	vus	0					1	1
76231	37	1984-01-01	Breast Cancer	FEMALE	VUS	RET	11	c.1941C>T	p.Ile647=	heterozygous	vus	0					1	1
76246	33	1987-07-28	Breast Cancer	FEMALE	VUS	APC	16	c.3133C>G	p.Gln1045Glu	heterozygous	vus	0					1	0
76284	51	1970-06-12	Breast Cancer	FEMALE	Negative												1	0
76307	46	1975-04-03	Breast Cancer	FEMALE	VUS	FANCA	1	c.79+13G>C		heterozygous	vus	0					0	0
76326	48	1973-04-20	Breast Cancer	FEMALE	VUS	RAD50	8	c.1154G>A	p.Arg385His	heterozygous	vus	0					1	0
76331	64	1957-01-12	Breast Cancer	FEMALE	Positive (Pathogenic)	RAD50	19	c.3036+5G>A		heterozygous	vus	0					1	1
76331	64	1957-01-12	Breast Cancer	FEMALE	Positive (Pathogenic)	RAD50	19	c.2983_2986delGAAA	p.Glu995Argfs*2	heterozygous	pathogenic_variant_low	0					1	1
76367	38	1982-11-05	Breast Cancer	FEMALE	VUS	PALB2	4	c.637G>T	p.Val213Phe	heterozygous	vus	0					1	0
76374	40	1981-05-21	Breast Cancer	FEMALE	Negative												0	0
76376	61	1959-12-21	Breast Cancer	FEMALE	VUS	MEN1	3	c.541G>T	p.Ala181Ser	heterozygous	vus	0					1	1
76378			Breast Cancer	FEMALE	Negative												1	1
76399	40	1981-01-17	Breast Cancer	FEMALE	Negative												1	1
76406	39	1982-07-03	Breast Cancer	FEMALE	Negative												1	1
76410	39	1982-06-07	Breast Cancer	FEMALE	Negative												1	0
76428	40	1980-10-30	Breast Cancer	FEMALE	Negative												1	0
74429	73	1947-10-29	Breast Cancer	FEMALE	Negative												0	0
76461	84	1936-12-12	Breast Cancer	FEMALE	Positive (Pathogenic)	MSH6	4	c.1857A>C	p.Glu619Asp	heterozygous	vus	0					1	0
76461	84	1936-12-12	Breast Cancer	FEMALE	Positive (Pathogenic)	PMS2	11	c.1490G>A	p.Gly497Asp	heterozygous	vus	0					1	0
76461	84	1936-12-12	Breast Cancer	FEMALE	Positive (Pathogenic)	BRCA2	11	c.5851_5854delAGTT	p.Ser1951Trpfs*11	heterozygous	pathogenic_clinical_significant	0					1	0
76461	84	1936-12-12	Breast Cancer	FEMALE	Positive (Pathogenic)	PMS2	12	c.2012C>T	p.Thr671Met	heterozygous	vus	0					1	0
76462			Breast Cancer	FEMALE	Negative												1	0
76687	38	1982-12-03	Breast Cancer	FEMALE	VUS	BRIP1	3	c.139C>G	p.Pro47Ala	heterozygous	vus	0					1	0
76687	38	1982-12-03	Breast Cancer	FEMALE	VUS	MUTYH	10	c.880C>T	p.Arg294Cys	heterozygous	vus	0					1	0
76689	37	1983-09-18	Breast Cancer	FEMALE	VUS	MUTYH	10	c.821G>A	p.Arg274Gln	heterozygous	vus	0					0	0
76708	39	1981-09-29	Breast Cancer	FEMALE	Positive (Pathogenic)	MRE11	13	c.1462C>T	p.Arg488Cys	heterozygous	vus	0					0	0
76708	39	1981-09-29	Breast Cancer	FEMALE	Positive (Pathogenic)	BRCA1	19	c.5212G>A	p.Gly1738Arg	heterozygous	pathogenic_clinical_significant	0					0	0
76711	35	1985-11-02	Ovarian Cancer	FEMALE	VUS	BMPR1A	11	c.1215A>C	p.Lys405Asn	heterozygous	vus	0					1	0
76713	76	1945-06-11	Breast Cancer	FEMALE	Positive (Pathogenic)	MUTYH	13	c.1187G>A	p.Gly396Asp	heterozygous	pathogenic_variant_low	0					0	0
76727			Ovarian Cancer	FEMALE	VUS	FANCA	24	c.2217G>A	p.Pro739=	heterozygous	vus	0					1	0
76727			Ovarian Cancer	FEMALE	VUS	MSH2	11	c.1681G>A	p.Glu561Lys	heterozygous	vus	0					1	0
76652	70	1951-02-28	Breast Cancer	FEMALE	VUS	FANCM	23	c.6009-8T>C		heterozygous	vus	0					1	0
76742	44	1977-07-04	Breast Cancer	FEMALE	Positive (Pathogenic)	BRCA2	11	c.6466_6469delTCTC	p.Ser2156_Gln2157Asnfs	heterozygous	pathogenic_clinical_significant	0					1	0
76742	44	1977-07-04	Breast Cancer	FEMALE	Positive (Pathogenic)	MUTYH	13	c.1187G>A	p.Gly396Asp	heterozygous	pathogenic_variant_low	0					1	0
76757	51	1969-11-24	Breast Cancer	FEMALE	VUS	BARD1	8	c.1718T>C	p.Ile573Thr	heterozygous	vus	0					1	0
76757	51	1969-11-24	Breast Cancer	FEMALE	VUS	FANCM	14	c.2859A>C	p.Lys953Asn	heterozygous	vus	0					1	0
76762	45	1976-06-28	Breast Cancer	FEMALE	VUS	FANCA	21	c.1874G>C	p.Cys625Ser	heterozygous	vus	0					1	0
76762	45	1976-06-28	Breast Cancer	FEMALE	VUS	RET	4	c.785T>C	p.Val262Ala	heterozygous	vus	0					1	0
76819	43	1977-10-02	Breast Cancer	FEMALE	Negative												0	0
76832	46	1975-07-16	Breast Cancer	FEMALE	VUS	AXIN2	7	c.1714G>A	p.Gly572Ser	heterozygous	vus	0					1	1
76832	46	1975-07-16	Breast Cancer	FEMALE	VUS	NBN	4	c.425A>G	p.Asn142Ser	heterozygous	vus	0					1	1
76832	46	1975-07-16	Breast Cancer	FEMALE	VUS	PMS2	11	c.1490G>A	p.Gly497Asp	heterozygous	vus	0					1	1
76839	45	1975-09-13	Breast Cancer	FEMALE	Negative												1	1
76844	57	1963-12-12	Breast Cancer	FEMALE	VUS	MSH6	9	c.3930G>C	p.Glu1310Asp	heterozygous	vus	0					1	0
76864	50	1970-11-12	Ovarian Cancer	FEMALE	Positive (Pathogenic)	BRCA1		NG_005902.2 (NM_007294):c.(4675+1_4676-1)_(4986+1_4987-1)del		heterozygous	pathogenic_clinical_significant	1					1	0
76864	50	1970-11-12	Ovarian Cancer	FEMALE	Positive (Pathogenic)	NTHL1	1	c.125G>C	p.Arg42Thr	heterozygous	vus	0					1	0
76879	50	1970-10-10	Breast Cancer	FEMALE	Negative												0	0
76916	49	1971-08-20	Ovarian Cancer	FEMALE	Positive (Likely Pathogenic)	BRCA1	17	c.5152+2T>C		heterozygous	likely_pathogenic_clinical_significant	0					1	1
76928	49	1972-01-26	Breast Cancer	FEMALE	VUS	CHEK2	4	c.480A>G	p.Ile160Met	heterozygous	vus	0					0	0
73337	61	1960-03-25	Breast Cancer	FEMALE	VUS	CHEK2	11	c.1216C>T	p.Arg406Cys	heterozygous	vus	0					1	0
76975	53	1967-09-05	Breast Cancer	FEMALE	VUS	APC	16	c.2101A>G	p.Met701Val	heterozygous	vus	0					1	0
76975	53	1967-09-05	Breast Cancer	FEMALE	VUS	BRCA2	22	c.8881G>A	p.Gly2961Ser	heterozygous	vus	0					1	0
76978	52	1969-02-12	Breast Cancer	FEMALE	VUS	ATM	50	c.7475T>G	p.Leu2492Arg	heterozygous	vus	0					0	0
76978	52	1969-02-12	Breast Cancer	FEMALE	VUS	AXIN2	6	c.1376G>A	p.Arg459His	heterozygous	vus	0					0	0
76978	52	1969-02-12	Breast Cancer	FEMALE	VUS	MRE11	15	c.1648T>G	p.Leu550Val	heterozygous	vus	0					0	0
77011	57	1964-03-17	Breast Cancer	FEMALE	Negative												1	1
74726	42	1979-02-03	Breast Cancer	FEMALE	VUS	ATM	52	c.7740A>C	p.Arg2580Ser	heterozygous	vus	0					0	0
74726	42	1979-02-03	Breast Cancer	FEMALE	VUS	RET	4	c.785T>C	p.Val262Ala	heterozygous	vus	0					0	0
50985	56	1964-11-22	Breast Cancer	FEMALE	VUS	MSH3	23	c.3302G>A	p.Arg1101Lys	heterozygous	vus	0					1	1
77036	43	1978-02-14	Breast Cancer	FEMALE	Negative												1	1
77049	42	1979-04-22	Breast Cancer	FEMALE	Negative												1	0
77066	43	1978-04-20	Breast Cancer	FEMALE	VUS	BRIP1	20	c.3336T>A	p.Asp1112Glu	heterozygous	vus	0					1	0
77150	47	1973-12-22	Breast Cancer	FEMALE	VUS	BARD1	4	c.1032T>A	p.Ser344Arg	heterozygous	vus	0					1	1
77151	65	1956-05-10	Breast Cancer	FEMALE	Negative												1	0
77238	54	1967-04-02	Breast Cancer	FEMALE	VUS	RAD51B	9	c.957+3G>A		heterozygous	vus	0					1	0
73899	44	1976-12-30	Breast Cancer	FEMALE	Positive (Likely Pathogenic)	FANCA	34	c.3391A>G	p.Thr1131Ala	heterozygous	likely_pathogenic_variant_low	0					1	1
77257	69	1951-11-24	Breast Cancer	FEMALE	Positive (Pathogenic)	CHEK2	4	c.470T>C	p.Ile157Thr	heterozygous	pathogenic_variant_moderate	0					1	0
77261	28	1992-10-22	Breast Cancer	FEMALE	Positive (Pathogenic)	BRCA1	19	c.5266dupC	p.Gln1756Profs*74	heterozygous	pathogenic_clinical_significant	0					1	0
77262	53	1968-02-19	Breast Cancer	FEMALE	Negative												1	0
77263	41	1979-11-29	Breast Cancer	FEMALE	VUS	ATM	10	c.1444A>C	p.Lys482Gln	heterozygous	vus	0					1	0
77298	56	1965-02-14	Breast Cancer	FEMALE	Negative												1	0
77321	49	1972-08-04	Breast Cancer	FEMALE	Negative												0	0
77591	50	1971-05-01	Breast Cancer	FEMALE	Positive (Pathogenic)	MUTYH	10	c.933+3A>C		heterozygous	pathogenic_variant_low	0					1	0
77596	52	1969-01-15	Breast Cancer	FEMALE	Negative												1	1
77605	69	1951-11-25	Breast Cancer	FEMALE	VUS	ATM	58	c.8428A>C	p.Lys2810Gln	heterozygous	vus	0					0	0
77605	69	1951-11-25	Breast Cancer	FEMALE	VUS	AXIN2	6	c.1376G>A	p.Arg459His	heterozygous	vus	0					0	0
77572	59	1962-08-12	Breast Cancer	FEMALE	VUS	BARD1	4	c.899C>T	p.Pro300Leu	heterozygous	vus	0					1	0
77572	59	1962-08-12	Breast Cancer	FEMALE	VUS	NTHL1	5	c.772T>A	p.Ser258Thr	heterozygous	vus	0					1	0
77575	59	1961-10-25	Breast Cancer	FEMALE	Positive (Pathogenic)	APC	16	c.3309G>T	p.Arg1103Ser	heterozygous	vus	0					0	0
77575	59	1961-10-25	Breast Cancer	FEMALE	Positive (Pathogenic)	APC	6	c.554C>T	p.Thr185Ile	heterozygous	vus	0					0	0
77575	59	1961-10-25	Breast Cancer	FEMALE	Positive (Pathogenic)	CHEK2	11	c.1100delC	p.Thr367Metfs*15	heterozygous	pathogenic_variant_moderate	0					0	0
77575	59	1961-10-25	Breast Cancer	FEMALE	Positive (Pathogenic)	RAD50	8	c.1094G>A	p.Arg365Gln	heterozygous	vus	0					0	0
77638	51	1970-07-04	Breast Cancer	FEMALE	Negative												1	1
77653	42	1979-08-16	Breast Cancer	FEMALE	Negative												1	0
77636	64	1956-09-20	Breast Cancer	FEMALE	Negative												1	1
76741	57	1963-11-07	Breast Cancer	FEMALE	Negative												1	0
77682	40	1980-11-12	Breast Cancer	FEMALE	Positive (Pathogenic)	SMARCA4	14	c.2056_2058delGAG	p.Glu686del	heterozygous	vus	0					0	0
77682	40	1980-11-12	Breast Cancer	FEMALE	Positive (Pathogenic)	PALB2	5	c.2167_2168delAT	p.Met723ValfsTer21	heterozygous	pathogenic_clinical_significant	0					0	0
47891	38	1983-03-09	Breast Cancer	FEMALE	VUS	MUTYH	7	c.572G>A	p.Arg191Gln	heterozygous	vus	0					0	0
47891	38	1983-03-09	Breast Cancer	FEMALE	VUS	NBN	6	c.643C>T	p.Arg215Trp	heterozygous	vus	0					0	0
47891	38	1983-03-09	Breast Cancer	FEMALE	VUS	RAD51B	4	c.226G>A	p.Ala76Thr	heterozygous	vus	0					0	0
47891	38	1983-03-09	Breast Cancer	FEMALE	VUS	TP53	5	c.472C>T	p.Arg158Cys	heterozygous	vus	0					0	0
68393	52	1968-10-26	Breast Cancer	FEMALE	Negative												0	0
77707	78	1943-08-16	Ovarian Cancer	FEMALE	VUS	ATM	58	c.8428A>C	p.Lys2810Gln	heterozygous	vus	0					1	1
77707	78	1943-08-16	Ovarian Cancer	FEMALE	VUS	NF1	54	c.7908-8dupT		heterozygous	vus	0					1	1
77719	35	1985-09-24	Breast Cancer	FEMALE	VUS	RAD51B	4	c.226G>A	p.Ala76Thr	heterozygous	vus	0					0	0
72384	60	1960-12-16	Breast Cancer	FEMALE	Negative												1	0
77695	47	1974-07-30	Breast Cancer	FEMALE	Negative												1	0
77741			Breast Cancer	FEMALE	VUS	FANCA	36	c.3551G>A	p.Arg1184Gln	heterozygous	vus	0					1	1
77742	33	1988-04-11	Breast Cancer	FEMALE	Positive (Pathogenic)	BRCA1	10	c.2019delA	p.Glu673Aspfs*28	heterozygous	pathogenic_clinical_significant	0					1	1
77745	40	1981-06-03	Breast Cancer	FEMALE	Positive (Pathogenic)	BRCA1	4	c.213-12A>G		heterozygous	pathogenic_clinical_significant	0					1	0
77750	35	1986-05-24	Breast Cancer	FEMALE	Negative												0	0
77752	50	1971-02-03	Breast Cancer	FEMALE	Negative												1	0
77777	36	1985-02-26	Breast Cancer	FEMALE	VUS	FANCA	8	c.789G>T	p.Pro263=	heterozygous	vus	0					1	0
77777	36	1985-02-26	Breast Cancer	FEMALE	VUS	MEN1	3	c.541G>T	p.Ala181Ser	heterozygous	vus	0					1	0
77775	45	1976-07-07	Breast Cancer	FEMALE	Positive (Likely Pathogenic)	SMARCA4	33	c.4688T>A	p.Leu1563His	heterozygous	vus	0					1	0
77775	45	1976-07-07	Breast Cancer	FEMALE	Positive (Likely Pathogenic)	CHEK2	11	c.1232G>A	p.Trp411*	heterozygous	pathogenic_variant_moderate	0					1	0
77776	71	1950-03-05	Ovarian Cancer	FEMALE	VUS	MEN1	8	c.1192C>G	p.Gln398Glu	heterozygous	vus	0					1	0
77531	44	1977-08-18	Breast Cancer	FEMALE	Negative												0	0
77793	42	1979-01-26	Breast Cancer	FEMALE	VUS	PMS2	14	c.2380C>T	p.Pro794Ser	heterozygous	vus	0					1	0
74376	53	1968-06-12	Breast Cancer	FEMALE	VUS	ATM	29	c.4349T>G	p.Leu1450Arg	heterozygous	vus	0					1	0
74376	53	1968-06-12	Breast Cancer	FEMALE	VUS	MSH6	4	c.1814C>G	p.Thr605Ser	heterozygous	vus	0					1	0
77821	39	1982-05-13	Breast Cancer	FEMALE	VUS	FANCA	28	c.2777A>C	p.His926Pro	heterozygous	vus	0					1	0
945	62	1958-11-08	Breast Cancer	FEMALE	Negative												1	0
77851	36	1985-08-05	Breast Cancer	FEMALE	Negative												1	1
77871	30	1990-10-03	Breast Cancer	FEMALE	VUS	CHEK2	11	c.1175C>T	p.Ala392Val	heterozygous	vus	0					1	1
77871	30	1990-10-03	Breast Cancer	FEMALE	VUS	FANCL	8	c.677G>A	p.Arg226Gln	heterozygous	vus	0					1	1
77871	30	1990-10-03	Breast Cancer	FEMALE	VUS	MUTYH	8	c.588G>C	p.Glu196Asp	heterozygous	vus	0					1	1
77881	47	1974-04-06	Breast Cancer	FEMALE	VUS	ATM	22	c.3284+6G>A		heterozygous	vus	0					1	1
77885	35	1986-02-14	Breast Cancer	FEMALE	Negative												1	0
77865	61	1960-02-07	Breast Cancer	FEMALE	Negative												1	0
77910	61	1959-10-28	Breast Cancer	FEMALE	VUS	CHEK2	12	c.1358C>T	p.Ala453Val	heterozygous	vus	0					1	1
77910	61	1959-10-28	Breast Cancer	FEMALE	VUS	MUTYH	12	c.1172A>G	p.Gln391Arg	heterozygous	vus	0					1	1
77910	61	1959-10-28	Breast Cancer	FEMALE	VUS	RAD51B	6	c.475C>T	p.Arg159Cys	heterozygous	vus	0					1	1
77920	51	1970-02-23	Breast Cancer	FEMALE	VUS	RET	4	c.785T>C	p.Val262Ala	heterozygous	vus	0					1	0
77473	42	1979-02-26	Breast Cancer	FEMALE	Negative												1	1
77929	42	1979-08-01	Breast Cancer	FEMALE	Negative												1	0
77942	48	1973-05-16	Breast Cancer	FEMALE	VUS	MLH1	9	c.790C>T	p.His264Tyr	heterozygous	vus	0					0	0
68888	49	1971-11-14	Breast Cancer	FEMALE	VUS	FANCA	18	c.1652T>C	p.Val551Ala	heterozygous	vus	0					1	0
78000	63	1958-03-25	Breast Cancer	FEMALE	VUS	ATM	50	c.7444A>G	p.Met2482Val	heterozygous	vus	0					1	0
78000	63	1958-03-25	Breast Cancer	FEMALE	VUS	FANCM	20	c.5204C>T	p.Ser1735Leu	heterozygous	vus	0					1	0
78000	63	1958-03-25	Breast Cancer	FEMALE	VUS	MRE11	13	c.1462C>T	p.Arg488Cys	heterozygous	vus	0					1	0
72446	44	1977-06-18	Breast Cancer	FEMALE	VUS	CHEK2	12	c.1312G>T	p.Asp438Tyr	heterozygous	vus	0					1	1
72446	44	1977-06-18	Breast Cancer	FEMALE	VUS	POLE		c.-6G>C		heterozygous	vus	0					1	1
78002	65	1956-07-30	Breast Cancer	FEMALE	Negative												1	1
78003	51	1970-01-15	Breast Cancer	FEMALE	VUS	ATM	62	c.8868A>G	p.Pro2956=	heterozygous	vus	0					1	0
78003	51	1970-01-15	Breast Cancer	FEMALE	VUS	RET	6	c.1165C>T	p.Leu389Phe	heterozygous	vus	0					1	0
78038	47	1974-09-10	Ovarian Cancer	FEMALE	VUS	FANCA	36	c.3551G>C	p.Arg1184Pro	heterozygous	vus	0					1	0
78038	47	1974-09-10	Ovarian Cancer	FEMALE	VUS	MEN1	2	c.344G>A	p.Arg115His	heterozygous	vus	0					1	0
78038	47	1974-09-10	Ovarian Cancer	FEMALE	VUS	MSH3	24	c.3331T>C	p.Trp1111Arg	heterozygous	vus	0					1	0
78047	55	1966-07-02	Breast Cancer	FEMALE	Negative												1	0
78060	47	1974-04-03	Breast Cancer	FEMALE	Negative												1	0
78063			Breast Cancer	FEMALE	VUS	MRE11	13	c.1418T>C	p.Leu473Ser	heterozygous	vus	0					1	1
78282	63	1957-10-23	Endometrial Cancer	FEMALE	Negative												1	1
78292	75	1946-04-22	Ovarian Cancer	FEMALE	Positive (Pathogenic)	FANCL	1	c.2T>C	p.Ala2_Met74del	heterozygous	likely_pathogenic_variant	0					1	1
70529	42	1979-09-14	Breast Cancer	FEMALE	VUS	FANCA	26	c.2390C>T	p.Ala797Val	heterozygous	vus	0					1	1
70529	42	1979-09-14	Breast Cancer	FEMALE	VUS	FANCA	6	c.541G>A	p.Ala181Thr	heterozygous	vus	0					1	1
70529	42	1979-09-14	Breast Cancer	FEMALE	VUS	FANCM	14	c.2734A>G	p.Ile912Val	heterozygous	vus	0					1	1
70529	42	1979-09-14	Breast Cancer	FEMALE	VUS	MRE11	18	c.1972A>G	p.Thr658Ala	heterozygous	vus	0					1	1
78297			Breast Cancer	FEMALE	Positive (Likely Pathogenic)	RAD51C	6	c.904+5G>T		heterozygous	likely_pathogenic_clinical_significant	0					1	0
77578	43	1978-03-21	Breast Cancer	FEMALE	Negative												1	0
78315			Breast Cancer	FEMALE	Negative												0	0
77125	44	1976-10-17	Breast Cancer	FEMALE	Negative												1	0
78323	56	1964-11-03	Breast Cancer	FEMALE	VUS	FANCA	10	c.869C>A	p.Ser290Tyr	heterozygous	vus	0					1	0
78325	61	1959-11-17	Ovarian Cancer	FEMALE	Positive (Likely Pathogenic)	BARD1	4	c.493A>T	p.Thr165Ser	heterozygous	vus	0					1	0
78325	61	1959-11-17	Ovarian Cancer	FEMALE	Positive (Likely Pathogenic)	RAD51D	9	c.755C>T	p.Thr252Ile	heterozygous	vus	0					1	0
78325	61	1959-11-17	Ovarian Cancer	FEMALE	Positive (Likely Pathogenic)	FANCL	1	c.2T>C	p.Ala2_Met74del	heterozygous	likely_pathogenic_variant_unspecified	0					1	0
78337	48	1973-08-29	Breast Cancer	FEMALE	Negative												1	1
78278	43	1978-03-03	Breast Cancer	FEMALE	VUS	NF1	31	c.4156A>G	p.Ser1386Gly	heterozygous	vus	0					1	0
50608	59	1962-01-01	Breast Cancer	FEMALE	Negative												1	0
78340	73	1948-02-05	Breast Cancer	FEMALE	VUS	FANCA	40	c.3935-13C>T		heterozygous	vus	0					0	0
78347	47	1973-11-09	Breast Cancer	FEMALE	Positive (Pathogenic)	RET	4	c.785T>C	p.Val262Ala	heterozygous	vus	0					1	1
78347	47	1973-11-09	Breast Cancer	FEMALE	Positive (Pathogenic)	BRCA2	25	c.9371A>T	p.Asn3124Ile	heterozygous	pathogenic_clinical_significant	0					1	1
78342	39	1982-08-25	Breast Cancer	FEMALE	VUS	BRIP1	9	c.1255C>T	p.Arg419Trp	heterozygous	vus	0					0	0
78370	42	1978-10-13	Breast Cancer	FEMALE	Negative												1	1
78374	35	1986-05-11	Breast Cancer	FEMALE	Positive (Pathogenic)	FANCA	28	c.2605C>G	p.Gln869Glu	heterozygous	vus	0					0	0
78374	35	1986-05-11	Breast Cancer	FEMALE	Positive (Pathogenic)	BRIP1	17	c.2392C>T	p.Arg798*	heterozygous	pathogenic_clinical_significant	0					0	0
78376	41	1979-10-19	Breast Cancer	FEMALE	Negative												1	1
78405	64	1956-11-09	Breast Cancer	FEMALE	Negative												0	0
78419			Breast Cancer	FEMALE	Positive (Pathogenic)	CDH1	8	c.1136C>T	p.Thr379Met	heterozygous	vus	0					1	1
78419			Breast Cancer	FEMALE	Positive (Pathogenic)	FANCM	16	c.4386+5G>A		heterozygous	vus	0					1	1
78419			Breast Cancer	FEMALE	Positive (Pathogenic)	MUTYH	13	c.1187G>A	p.Gly396Asp	homozygous	pathogenic_variant	0					1	1
78419			Breast Cancer	FEMALE	Positive (Pathogenic)	PALB2	4	c.1544A>G	p.Lys515Arg	heterozygous	vus	0					1	1
78422	36	1984-10-28	Breast Cancer	FEMALE	Positive (Pathogenic)	CHEK2	4	c.470T>C	p.Ile157Thr	heterozygous	pathogenic_variant_moderate	0					1	0
78429	48	1973-07-11	Breast Cancer	FEMALE	Positive (Pathogenic)	BRIP1	9	c.1255C>T	p.Arg419Trp	heterozygous	vus	0					1	1
78429	48	1973-07-11	Breast Cancer	FEMALE	Positive (Pathogenic)	BRCA2	27	c.9682delA	p.Ser3228Valfs*21	heterozygous	pathogenic_clinical_significant	0					1	1
78434	42	1978-10-20	Breast Cancer	FEMALE	Negative												1	1
78441	52	1969-08-22	Breast Cancer	FEMALE	Negative												1	0
68092	65	1956-02-02	Breast Cancer	FEMALE	VUS	CHEK2	4	c.480A>G	p.Ile160Met	heterozygous	vus	0					1	1
77657	53	1968-05-08	Breast Cancer	FEMALE	VUS	NBN	5	c.511A>G	p.Ile171Val	heterozygous	vus	0					1	1
62649	59	1962-07-21	Breast Cancer	FEMALE	Positive (Pathogenic)	ATM	31	c.4703A>G	p.His1568Arg	heterozygous	vus	0					1	1
62649	59	1962-07-21	Breast Cancer	FEMALE	Positive (Pathogenic)	AXIN2	2	c.203G>A	p.Arg68Gln	heterozygous	vus	0					1	1
62649	59	1962-07-21	Breast Cancer	FEMALE	Positive (Pathogenic)	PALB2	5	c.2257C>T	p.Arg753*	heterozygous	pathogenic_clinical_significant	0					1	1
78445	45	1976-08-16	Breast Cancer	FEMALE	Positive (Pathogenic)	CHEK2	4	c.467_469delACA	p.Tyr156_Ile157delinsPhe	heterozygous	vus	0					1	1
78445	45	1976-08-16	Breast Cancer	FEMALE	Positive (Pathogenic)	PALB2	12	c.3256C>T	p.Arg1086Ter	heterozygous	pathogenic_clinical_significant	0					1	1
78458	47	1973-10-04	Ovarian Cancer	FEMALE	VUS	BARD1	11	c.2094T>C	p.Gly698=	heterozygous	vus	0					1	0
78458	47	1973-10-04	Ovarian Cancer	FEMALE	VUS	FANCM	9	c.1576C>G	p.Leu526Val	heterozygous	vus	0					1	0
78458	47	1973-10-04	Ovarian Cancer	FEMALE	VUS	POLD1	13	c.1574G>A	p.Arg525Gln	heterozygous	vus	0					1	0
78458	47	1973-10-04	Ovarian Cancer	FEMALE	VUS	RET	4	c.785T>C	p.Val262Ala	heterozygous	vus	0					1	0
78477			Breast Cancer	FEMALE	VUS	RAD50	19	c.3036+5G>A		heterozygous	vus	0					1	0
78480	45	1976-04-04	Breast Cancer	FEMALE	Positive (Pathogenic)	CHEK2	12	c.1375G>A	p.Ala459Thr	heterozygous	vus	0					1	1
78480	45	1976-04-04	Breast Cancer	FEMALE	Positive (Pathogenic)	CHEK2	11	c.1188delT	p.Val397Phefs*17	heterozygous	pathogenic_variant_moderate	0					1	1
78479	67	1953-12-09	Breast Cancer	FEMALE	VUS	NTHL1	2	c.198G>A	p.Val66=	heterozygous	vus	0					0	0
78500	43	1977-11-16	Breast Cancer	FEMALE	VUS	FANCM	14	c.2859A>C	p.Lys953Asn	heterozygous	vus	0					1	1
78500	43	1977-11-16	Breast Cancer	FEMALE	VUS	RAD51B	3	c.197C>T	p.Thr66Met	heterozygous	vus	0					1	1
78485	46	1975-09-09	Breast Cancer	FEMALE	VUS	FANCA	14	c.1340C>T	p.Ser447Leu	heterozygous	vus	0					1	1
74335	48	1973-03-30	Breast Cancer	FEMALE	VUS	BMPR1A	4	c.114C>G	p.Asp38Glu	heterozygous	vus	0					1	0
78593			Breast Cancer	FEMALE	VUS	ATM	37	c.5630T>C	p.Phe1877Ser	heterozygous	vus	0					1	1
78593			Breast Cancer	FEMALE	VUS	RAD51D	5	c.412A>C	p.Asn138His	heterozygous	vus	0					1	1
78614	37	1984-09-16	Breast Cancer	FEMALE	Positive (Pathogenic)	BRCA1	10	c.3607C>T	p.Arg1203*	heterozygous	pathogenic_clinical_significant	0					1	1
78614	37	1984-09-16	Breast Cancer	FEMALE	Positive (Pathogenic)	NBN	6	c.657_661delACAAA	p.Lys219Asnfs*16	heterozygous	pathogenic_variant_moderate	0					1	1
78610	43	1978-03-20	Breast Cancer	FEMALE	VUS	MSH3	8	c.1258A>G	p.Ser420Gly	heterozygous	vus	0					1	1
78613	23	1998-02-14	Breast Cancer	FEMALE	Negative												1	0
78616	38	1983-06-08	Breast Cancer	FEMALE	Negative												1	0
78637	43	1977-10-30	Ovarian Cancer	FEMALE	Positive (Pathogenic)	MEN1	3	c.578C>T	p.Pro193Leu	heterozygous	vus	0					1	0
78637	43	1977-10-30	Ovarian Cancer	FEMALE	Positive (Pathogenic)	MRE11	13	c.1462C>T	p.Arg488Cys	heterozygous	vus	0					1	0
78637	43	1977-10-30	Ovarian Cancer	FEMALE	Positive (Pathogenic)	BRCA1	10	c.3700_3704delGTAAA	p.Val1234_Asn1235?fs	heterozygous	pathogenic_clinical_significant	0					1	0
78639	44	1977-02-08	Breast Cancer	FEMALE	VUS	ATM	51	c.7522G>A	p.Gly2508Arg	heterozygous	vus	0					1	0
78649	35	1986-03-08	Breast Cancer	FEMALE	VUS	BRIP1	16	c.2285G>A	p.Arg762His	heterozygous	vus	0					1	1
78649	35	1986-03-08	Breast Cancer	FEMALE	VUS	FANCL	3	c.203G>C	p.Arg68Pro	heterozygous	vus	0					1	1
78650	40	1981-01-25	Breast Cancer	FEMALE	Negative												1	0
78652	48	1972-10-08	Breast Cancer	FEMALE	Negative												1	0
78683	44	1977-07-12	Breast Cancer	FEMALE	Negative												0	0
78697			Breast Cancer	FEMALE	Positive (Pathogenic)	BRIP1	7	c.679C>G	p.Gln227Glu	heterozygous	vus	0					1	1
78697			Breast Cancer	FEMALE	Positive (Pathogenic)	FANCM	14	c.3992C>T	p.Pro1331Leu	heterozygous	vus	0					1	1
78697			Breast Cancer	FEMALE	Positive (Pathogenic)	BRCA2	8	c.658_659delGT	p.Val220Ilefs*4	heterozygous	pathogenic_clinical_significant	0					1	1
78697			Breast Cancer	FEMALE	Positive (Pathogenic)	RAD51B	6	c.539A>G	p.Tyr180Cys	heterozygous	vus	0					1	1
78703	43	1978-07-10	Breast Cancer	FEMALE	Negative												1	0
78747	51	1970-08-17	Breast Cancer	FEMALE	VUS	RAD50	13	c.2177G>A	p.Arg726His	heterozygous	vus	0					1	1
78749	62	1959-06-09	Breast Cancer	FEMALE	VUS	BRIP1	4	c.337A>G	p.Thr113Ala	heterozygous	vus	0					1	1
78749	62	1959-06-09	Breast Cancer	FEMALE	VUS	MUTYH	3	c.166G>A	p.Gly56Arg	heterozygous	vus	0					1	1
78750	53	1968-02-19	Ovarian Cancer	FEMALE	Negative												1	0
78623			Breast Cancer	FEMALE	Negative												1	0
78767	64	1957-06-03	Ovarian Cancer	FEMALE	VUS	MUTYH	10	c.880C>T	p.Arg294Cys	heterozygous	vus	0					1	0
39663	40	1981-10-06	Breast Cancer	FEMALE	VUS	BRCA2	11	c.4584C>G	p.Ser1528Arg	heterozygous	vus	0					1	0
78778	67	1954-05-27	Breast Cancer	FEMALE	VUS	MRE11	17	c.1926+13G>A		heterozygous	vus	0					1	0
78791	47	1973-12-16	Breast Cancer	FEMALE	VUS	FANCM	14	c.2859A>C	p.Lys953Asn	heterozygous	vus	0					1	1
78795			Breast Cancer	FEMALE	VUS	MEN1	4	c.696C>T	p.Tyr232=	heterozygous	vus	0					1	1
60710	62	1959-05-28	Breast Cancer	FEMALE	VUS	BRCA2	3	c.163A>G	p.Asn55Asp	heterozygous	vus	0					1	1
60710	62	1959-05-28	Breast Cancer	FEMALE	VUS	MRE11	6	c.529G>A	p.Ala177Thr	heterozygous	vus	0					1	1
78798	38	1983-04-16	Breast Cancer	FEMALE	Negative												0	0
78800	47	1974-03-30	Breast Cancer	FEMALE	Negative												1	0
78033	50	1971-05-28	Breast Cancer	FEMALE	VUS	APC	4	c.221-5T>C		heterozygous	vus	0					1	1
78809			Breast Cancer	FEMALE	Positive (Pathogenic)	MLH1		ΝΜ_002354c.(858+1_859-1)_(*1_?), NM_000251:c.(?_1)_(211+1_212-1)del		heterozygous	pathogenic_clinical_significant	1					1	1
78809			Breast Cancer	FEMALE	Positive (Pathogenic)	CHEK2	13	c.1427C>T	p.Thr476Met	heterozygous	likely_pathogenic_variant_low	0					1	1
73619	48	1973-01-12	Breast Cancer	FEMALE	Negative												1	1
78818	52	1969-02-08	Breast Cancer	FEMALE	Negative												1	0
77911	63	1958-09-01	Breast Cancer	FEMALE	VUS	ATM	27	c.4079G>A	p.Ser1360Asn	heterozygous	vus	0					1	1
77911	63	1958-09-01	Breast Cancer	FEMALE	VUS	FANCL	3	c.203G>C	p.Arg68Pro	heterozygous	vus	0					1	1
78868	51	1970-08-18	Breast Cancer	FEMALE	Negative												1	1
11354	59	1962-06-08	Breast Cancer	FEMALE	VUS	BRCA2	4	c.375T>A	p.Asp125Glu	heterozygous	vus	0					1	1
11354	59	1962-06-08	Breast Cancer	FEMALE	VUS	RAD50	25	c.3843A>G	p.Glu1281=	heterozygous	vus	0					1	1
78897	62	1959-08-01	Ovarian Cancer	FEMALE	VUS	MLH1	11	c.998A>G	p.Lys333Arg	heterozygous	vus	0					1	0
78897	62	1959-08-01	Ovarian Cancer	FEMALE	VUS	POLE	5	c.407A>T	p.Lys136Ile	heterozygous	vus	0					1	0
79124	44	1977-08-18	Breast Cancer	FEMALE	Positive (Likely Pathogenic)	APC	16	c.3964G>A	p.Glu1322Lys	heterozygous	vus	0					1	1
79124	44	1977-08-18	Breast Cancer	FEMALE	Positive (Likely Pathogenic)	FANCM	14	c.2859A>C	p.Lys953Asn	heterozygous	vus	0					1	1
79124	44	1977-08-18	Breast Cancer	FEMALE	Positive (Likely Pathogenic)	CHEK2	13	c.1427C>T	p.Thr476Met	heterozygous	likely_pathogenic_variant_moderate	0					1	1
79005	46	1975-06-23	Ovarian Cancer	FEMALE	Positive (Likely Pathogenic)	CHEK2	12	c.1312G>T	p.Asp438Tyr	heterozygous	vus	0					0	0
79005	46	1975-06-23	Ovarian Cancer	FEMALE	Positive (Likely Pathogenic)	MUTYH	9	c.734G>A	p.Arg245His	heterozygous	pathogenic_variant_low	0					0	0
62411	61	1960-09-06	Breast Cancer	FEMALE	Negative												1	0
79178	46	1975-10-09	Breast Cancer	FEMALE	Negative												1	1
79183	27	1994-04-13	Breast Cancer	FEMALE	Positive (Pathogenic)	NF1	5	c.584A>G	p.Lys195Arg	heterozygous	vus	0					0	0
79183	27	1994-04-13	Breast Cancer	FEMALE	Positive (Pathogenic)	RAD50	3	c.326_329delCAGA	p.Thr109Asnfs*20	heterozygous	pathogenic_variant_unspecified	0					0	0
79213	52	1969-03-09	Breast Cancer	FEMALE	Negative												1	1
79215			Ovarian Cancer	FEMALE	VUS	ATM	17	c.2586T>C	p.Pro862=	heterozygous	vus	0					1	0
79215			Ovarian Cancer	FEMALE	VUS	FANCM	4	c.840T>C	p.Tyr280=	heterozygous	vus	0					1	0
79215			Ovarian Cancer	FEMALE	VUS	NBN	14	c.2164T>G	p.Trp722Gly	heterozygous	vus	0					1	0
79217	37	1984-05-09	Breast Cancer	FEMALE	Negative												1	0
79229	46	1975-01-15	Breast Cancer	FEMALE	Negative												0	0
79248	47	1974-10-07	Breast Cancer	FEMALE	Positive (Pathogenic)	ATM	39	c.5890A>G	p.Lys1964Glu	heterozygous	vus	0					1	0
79248	47	1974-10-07	Breast Cancer	FEMALE	Positive (Pathogenic)	BRCA1	24	c.5542C>T	p.Gln1848*	heterozygous	pathogenic_clinical_significant	0					1	0
79248	47	1974-10-07	Breast Cancer	FEMALE	Positive (Pathogenic)	BRIP1	7	c.747delG	p.Thr250Hisfs*24	heterozygous	pathogenic_clinical_significant	0					1	0
79253	51	1970-05-11	Breast Cancer	FEMALE	VUS	RAD51C	4	c.622A>G	p.Ile208Val	heterozygous	vus	0					1	0
79231	73	1947-11-28	Ovarian Cancer	FEMALE	Positive (Pathogenic)	ATM		NM_000051:c.(8850+1_8851-1)_(*1_?)del		heterozygous	pathogenic_variant_moderate	1					1	0
79231	73	1947-11-28	Ovarian Cancer	FEMALE	Positive (Pathogenic)	MUTYH	4	c.389-7C>A		heterozygous	vus	0					1	0
79231	73	1947-11-28	Ovarian Cancer	FEMALE	Positive (Pathogenic)	BRCA2	11	c.6486_6489delACAA	p.Lys2162AsnfsTer5	heterozygous	pathogenic_clinical_significant	0					1	0
77007	41	1980-09-23	Breast Cancer	FEMALE	Negative												0	0
79285	36	1985-05-16	Breast Cancer	FEMALE	Negative												1	0
79287	45	1976-05-12	Breast Cancer	FEMALE	Positive (Likely Pathogenic)	CHEK2	6	c.792+2T>A		heterozygous	likely_pathogenic_variant_moderate	0					1	1
79302			Breast Cancer	FEMALE	Negative												1	1
79306	39	1982-05-02	Breast Cancer	FEMALE	VUS	MSH6	1	c.-8C>T		heterozygous	vus	0					1	1
79306	39	1982-05-02	Breast Cancer	FEMALE	VUS	PTEN	4	c.253+4G>A		heterozygous	vus	0					1	1
79309	71	1950-08-10	Breast Cancer	FEMALE	VUS	AXIN2	6	c.1376G>A	p.Arg459His	heterozygous	vus	0					1	1
79309	71	1950-08-10	Breast Cancer	FEMALE	VUS	POLD1	8	c.932G>A	p.Arg311His	heterozygous	vus	0					1	1
79274	44	1977-06-19	Breast Cancer	FEMALE	Positive (Pathogenic)	MSH2	2	c.274C>G	p.Leu92Val	heterozygous	vus	0					1	0
79274	44	1977-06-19	Breast Cancer	FEMALE	Positive (Pathogenic)	NBN	11	c.1474C>T	p.Gln492*	heterozygous	pathogenic_variant_unspecified	0					1	0
78371	53	1968-10-07	Breast Cancer	FEMALE	Positive (Pathogenic)	STK11	3	c.440G>A	p.Arg147His	heterozygous	vus	0					1	0
78371	53	1968-10-07	Breast Cancer	FEMALE	Positive (Pathogenic)	PALB2	7	c.2747_2748+4delAGGTAA		heterozygous	pathogenic_clinical_significant	0					1	0
70064	44	1977-09-11	Breast Cancer	FEMALE	Negative												1	0
79358			Breast Cancer	FEMALE	VUS	CDK4	4	c.460G>C	p.Val154Leu	heterozygous	vus	0					1	1
79357	18	2002-12-17	Ovarian Cancer	FEMALE	VUS	AXIN2	8	c.2083G>T	p.Ile11Ser	heterozygous	vus	0					1	0
79357	18	2002-12-17	Ovarian Cancer	FEMALE	VUS	CHEK2	12	c.1312G>T	p.Asp438Tyr	heterozygous	vus	0					1	0
79003	44	1976-11-11	Breast Cancer	FEMALE	Positive (Likely Pathogenic)	CHEK2		c.(792+1_793-1)_(846+1_847-1)		heterozygous	likely_pathogenic_variant_moderate	1					1	0
79413	72	1949-07-26	Breast Cancer	FEMALE	VUS	MRE11	13	c.1462C>T	p.Arg488Cys	heterozygous	vus	0					1	1
79442	44	1977-02-07	Breast Cancer	FEMALE	Negative												1	0
79443	35	1985-12-24	Breast Cancer	FEMALE	Negative												1	1
79456			Ovarian Cancer	FEMALE	Negative												1	0
79462	35	1986-04-14	Breast Cancer	FEMALE	VUS	MRE11	5	c.358A>G	p.Ile120Val	heterozygous	vus	0					1	0
79462	35	1986-04-14	Breast Cancer	FEMALE	VUS	RAD50	1	c.34G>C	p.Val12Leu	heterozygous	vus	0					1	0
79472	41	1979-11-13	Breast Cancer	FEMALE	VUS	BRCA2	21	c.8668C>G	p.Leu2890Val	heterozygous	vus	0					1	1
79485			Breast Cancer	FEMALE	VUS	FANCA	10	c.869C>A	p.Ser290Tyr	heterozygous	vus	0					0	0
79491	32	1989-06-10	Breast Cancer	FEMALE	VUS	APC	16	c.3920T>A	p.Ile1307Lys	heterozygous	vus	0					1	1
79532	56	1965-08-29	Breast Cancer	FEMALE	Positive (Pathogenic)	SMARCA4	26	c.3619G>A	p.Val1207Ile	heterozygous	vus	0					1	1
79532	56	1965-08-29	Breast Cancer	FEMALE	Positive (Pathogenic)	BRCA1	10	c.3770_3771delAG	p.Glu1257Glyfs*9	heterozygous	pathogenic_clinical_significant	0					1	1
79430	56	1965-05-04	Breast Cancer	FEMALE	VUS	APC	16	c.6785G>T	p.Ser2262Ile	heterozygous	vus	0					1	1
79535			Breast Cancer	FEMALE	VUS	MSH3	20	c.2732T>G	p.Leu911Trp	heterozygous	vus	0					1	1
79545	49	1972-07-29	Breast Cancer	FEMALE	VUS	FANCA	22	c.2009G>A	p.Arg670His	heterozygous	vus	0					1	1
79545	49	1972-07-29	Breast Cancer	FEMALE	VUS	VHL	1	c.154G>A	p.Glu52Lys	heterozygous	vus	0					1	1
79556			Ovarian Cancer	FEMALE	Negative												0	0
79589	35	1986-09-10	Breast Cancer	FEMALE	Negative												1	1
79590	48	1973-02-19	Ovarian Cancer	FEMALE	VUS	MEN1	3	c.578C>T	p.Pro193Leu	heterozygous	vus	0					1	0
79590	48	1973-02-19	Ovarian Cancer	FEMALE	VUS	MSH6	4	c.2925_2942delCCGTTACCAGCTGGAAAT	p.Arg976_Ile981del	heterozygous	vus	0					1	0
79590	48	1973-02-19	Ovarian Cancer	FEMALE	VUS	PALB2	12	c.3296C>G	p.Thr1099Arg	heterozygous	vus	0					1	0
79590	48	1973-02-19	Ovarian Cancer	FEMALE	VUS	RAD51D	9	c.865G>A	p.Gly289Ser	heterozygous	vus	0					1	0
79570	47	1974-02-08	Breast Cancer	FEMALE	VUS	RAD51B	7	c.619G>T	p.Val207Leu	heterozygous	vus	0					1	1
79604			Breast Cancer	FEMALE	VUS	NTHL1	3	c.527T>C	p.Ile176Thr	heterozygous	vus	0					1	1
79616	65	1956-07-18	Breast Cancer	FEMALE	VUS	BRCA2	9	c.793+5G>C		heterozygous	vus	0					1	1
79616	65	1956-07-18	Breast Cancer	FEMALE	VUS	NF1	2	c.204G>A	p.Met68Ile	heterozygous	vus	0					1	1
79616	65	1956-07-18	Breast Cancer	FEMALE	VUS	NF1	50	c.7421C>T	p.Ser2474Phe	heterozygous	vus	0					1	1
79616	65	1956-07-18	Breast Cancer	FEMALE	VUS	RET	3	c.452A>G	p.Asn151Ser	heterozygous	vus	0					1	1
79616	65	1956-07-18	Breast Cancer	FEMALE	VUS	RET	20	c.3316G>A	p.Ala1106Thr	heterozygous	vus	0					1	1
79616	65	1956-07-18	Breast Cancer	FEMALE	VUS												1	1
79616	65	1956-07-18	Breast Cancer	FEMALE	VUS												1	1
79629	52	1968-11-04	Breast Cancer	FEMALE	Positive (Pathogenic)	APC	16	c.3953A>T	p.Asp1318Val	heterozygous	vus	0					1	1
79629	52	1968-11-04	Breast Cancer	FEMALE	Positive (Pathogenic)	NTHL1	2	c.268C>T	p.Gln90Ter	heterozygous	pathogenic_variant	0					1	1
79648	52	1968-12-18	Breast Cancer	FEMALE	VUS	MSH6	9	c.3983A>G	p.Gln1328Arg	heterozygous	vus	0					0	0
79648	52	1968-12-18	Breast Cancer	FEMALE	VUS	RAD50	24	c.3752+10delT		heterozygous	vus	0					0	0
79662	35	1985-12-01	Breast Cancer	FEMALE	Positive (Pathogenic)	FANCA	31	c.3066+12G>A		heterozygous	vus	0					0	0
79662	35	1985-12-01	Breast Cancer	FEMALE	Positive (Pathogenic)	MEN1	3	c.578C>T	p.Pro193Leu	heterozygous	vus	0					0	0
79662	35	1985-12-01	Breast Cancer	FEMALE	Positive (Pathogenic)	BRCA2	11	c.2979G>A	p.Trp993*	heterozygous	pathogenic_clinical_significant	0					0	0
77081	56	1965-06-17	Breast Cancer	FEMALE	VUS	FANCA	10	c.869C>A	p.Ser290Tyr	heterozygous	vus	0					1	0
79685	66	1954-12-26	Breast Cancer	FEMALE	Positive (Likely Pathogenic)	FANCL	12	c.947dupA	p.Tyr316*	heterozygous	pathogenic_variant_low	0					1	1
79689			Cervical Cancer	FEMALE	Negative												1	1
79692	29	1992-02-14	Breast Cancer	FEMALE	VUS	NF1	34	c.4658C>T	p.Thr1553Ile	heterozygous	vus	0					1	0
79692	29	1992-02-14	Breast Cancer	FEMALE	VUS	PMS2	10	c.1013C>T	p.Pro338Leu	heterozygous	vus	0					1	0
79696	69	1952-03-13	Ovarian Cancer	FEMALE	VUS	SMARCA4	16	c.2275-3C>A		heterozygous	vus	0					1	0
79698	45	1976-10-25	Breast Cancer	FEMALE	Negative												1	0
79730	42	1979-08-08	Breast Cancer	FEMALE	VUS	FANCL	3	c.203G>C	p.Arg68Pro	heterozygous	vus	0					1	1
79971	62	1959-09-01	Breast Cancer	FEMALE	VUS	PPP2R2A	10	c.1157A>G	p.Asn386Ser	heterozygous	vus	0					1	0
79686	38	1983-10-06	Breast Cancer	FEMALE	Negative												1	0
80004	51	1970-05-01	Breast Cancer	FEMALE	Positive (Pathogenic)	MRE11	13	c.1462C>T	p.Arg488Cys	heterozygous	vus	0					1	1
80004	51	1970-05-01	Breast Cancer	FEMALE	Positive (Pathogenic)	RAD50	3	c.326_329delCAGA	p.Thr109Asnfs*20	heterozygous	pathogenic_variant_unspecified	0					1	1
79897	39	1982-09-19	Breast Cancer	FEMALE	VUS	FANCA	5	c.487C>T	p.Arg163Cys	heterozygous	vus	0					1	0
79897	39	1982-09-19	Breast Cancer	FEMALE	VUS	MSH2	6	c.1045C>G	p.Pro349Ala	heterozygous	vus	0					1	0
80020	41	1979-12-26	Breast Cancer	FEMALE	Positive (Pathogenic)	PALB2	8	c.2792T>G	p.Leu931Arg	heterozygous	vus	0					0	0
80020	41	1979-12-26	Breast Cancer	FEMALE	Positive (Pathogenic)	BRCA1	23	c.5533dupT	p.Tyr1845Leufs*35	heterozygous	pathogenic_clinical_significant	0					0	0
77195	53	1968-01-27	Breast Cancer	FEMALE	VUS	FANCA	24	c.2222+8C>T		heterozygous	vus	0					1	0
79463	38	1982-12-13	Breast Cancer	FEMALE	Positive (Pathogenic)	BRCA1	19	c.5266dupC	p.Gln1756Profs*74	heterozygous	pathogenic	0					0	0
79463	38	1982-12-13	Breast Cancer	FEMALE	Positive (Pathogenic)	APC	16	c.5213A>G	p.His1738Arg	heterozygous	vus	0					0	0
79463	38	1982-12-13	Breast Cancer	FEMALE	Positive (Pathogenic)	ATM	62	c.8938C>A	p.Leu2980Ile	heterozygous	vus	0					0	0
79463	38	1982-12-13	Breast Cancer	FEMALE	Positive (Pathogenic)	FANCM	18	c.4627C>T	p.Leu1543Phe	heterozygous	vus	0					0	0
80033			Breast Cancer	FEMALE	VUS	NBN	11	c.1836_1844dupCAAAATATC	p.Lys613_Ser615dup	heterozygous	vus	0					1	1
80033			Breast Cancer	FEMALE	VUS	RET	8	c.1574G>A	p.Arg525Gln	heterozygous	vus	0					1	1
80049	33	1988-09-01	Breast Cancer	FEMALE	Negative												1	1
79879	47	1974-10-09	Breast Cancer	FEMALE	VUS	FANCA	10	c.869C>A	p.Ser290Tyr	heterozygous	vus	0					1	1
78859	40	1980-12-05	Breast Cancer	FEMALE	VUS	RAD50	7	c.928A>G	p.Asn310Asp	heterozygous	vus	0					1	1
78738	46	1974-12-06	Breast Cancer	FEMALE	VUS	APC	16	c.8429A>G	p.Asn2810Ser	heterozygous	vus	0					0	0
78738	46	1974-12-06	Breast Cancer	FEMALE	VUS	FANCM	14	c.3992C>T	p.Pro1331Leu	heterozygous	vus	0					0	0
78738	46	1974-12-06	Breast Cancer	FEMALE	VUS	NF1	47	c.7077C>G	p.Leu2359=	heterozygous	vus	0					0	0
80055	39	1982-03-14	Breast Cancer	FEMALE	Negative												1	0
80073	43	1977-12-23	Breast Cancer	FEMALE	VUS	CHEK2	6	c.715G>A	p.Glu239Lys	heterozygous	vus	0					1	1
80077	50	1971-07-29	Breast Cancer	FEMALE	Negative												1	1
80095	45	1976-04-02	Breast Cancer	FEMALE	VUS	STK11	3	c.440G>A	p.Arg147His	heterozygous	vus	0					1	0
80100	54	1967-09-07	Breast Cancer	FEMALE	Positive (Pathogenic)	MSH6	1	c.112C>T	p.Pro38Ser	heterozygous	vus	0					1	1
80100	54	1967-09-07	Breast Cancer	FEMALE	Positive (Pathogenic)	MUTYH	14	c.1437_1439delGGA	p.Glu479_Glu480delinsGlu	heterozygous	pathogenic_variant	0					1	1
80088	75	1946-07-28	Breast Cancer	FEMALE	VUS	SMARCA4	16	c.2275-3C>A		heterozygous	vus	0					0	0
80112	40	1981-07-22	Breast Cancer	FEMALE	Negative												1	0
80117			Breast Cancer	FEMALE	Negative												1	1
80118	80	1940-12-24	Ovarian Cancer	FEMALE	Positive (Pathogenic)	MEN1	3	c.541G>T	p.Ala181Ser	heterozygous	vus	0					1	0
80118	80	1940-12-24	Ovarian Cancer	FEMALE	Positive (Pathogenic)	RAD50	3	c.326_329delCAGA	p.Thr109Asnfs*20	heterozygous	pathogenic_variant_unspecified	0					1	0
80124			Breast Cancer	FEMALE	VUS	FANCA	21	c.1874G>C	p.Cys625Ser	heterozygous	vus	0					1	1
80124			Breast Cancer	FEMALE	VUS	NTHL1	3	c.527T>C	p.Ile176Thr	heterozygous	vus	0					1	1
80127			Breast Cancer	FEMALE	Negative												1	1
80130	47	1974-06-17	Breast Cancer	FEMALE	VUS	BRIP1	8	c.1032G>A	p.Gly344=	heterozygous	vus	0					1	0
80130	47	1974-06-17	Breast Cancer	FEMALE	VUS	SMARCA4	4	c.416C>T	p.Pro139Leu	heterozygous	vus	0					1	0
56460	34	1986-12-12	Breast Cancer	FEMALE	VUS	SMARCA4	6	c.1040A>G	p.Gln347Arg	heterozygous	vus	0					1	0
77411	41	1980-07-22	Breast Cancer	FEMALE	VUS	RAD51B	8	c.765G>A	p.Leu255=	heterozygous	vus	0					0	0
80173	52	1969-05-03	Breast Cancer	FEMALE	VUS	AXIN2	2	c.623C>T	p.Ala208Val	heterozygous	vus	0					0	0
80173	52	1969-05-03	Breast Cancer	FEMALE	VUS	BRCA2	26	c.9613_9614delinsCT	p.Ala3205Leu	heterozygous	vus	0					0	0
80173	52	1969-05-03	Breast Cancer	FEMALE	VUS	MSH6	9	c.3836G>A	p.Ser1279Asn	heterozygous	vus	0					0	0
80173	52	1969-05-03	Breast Cancer	FEMALE	VUS	PALB2	6	c.2564T>C	p.Leu855Pro	heterozygous	vus	0					0	0
79053	51	1969-11-18	Breast Cancer	FEMALE	Negative												1	1
80177	33	1988-11-08	Breast Cancer	FEMALE	Positive (Pathogenic)	BRCA2	22	c.8935A>T	p.Lys2979*	heterozygous	pathogenic_clinical_significant	0					1	1
80178	42	1979-10-08	Breast Cancer	FEMALE	VUS	RAD51B	10	c.958-9T>C		heterozygous	vus	0					1	0
80179	39	1982-04-15	Breast Cancer	FEMALE	VUS	FANCM	20	c.5204C>T	p.Ser1735Leu	heterozygous	vus	0					1	0
80179	39	1982-04-15	Breast Cancer	FEMALE	VUS	MSH3	2	c.238-7G>C		heterozygous	vus	0					1	0
80179	39	1982-04-15	Breast Cancer	FEMALE	VUS	PALB2	2	c.108+8_108+11delAATC		heterozygous	vus	0					1	0
80193			Breast Cancer	FEMALE	VUS	MSH3	9	c.1361G>A	p.Arg454Gln	heterozygous	vus	0					1	0
80218			Breast Cancer	FEMALE	VUS	FANCM	20	c.4865_4867delAAG	p.Glu1622del	heterozygous	vus	0					1	1
80218			Breast Cancer	FEMALE	VUS	RET	4	c.785T>C	p.Val262Ala	heterozygous	vus	0					1	1
80217	47	1974-08-02	Breast Cancer	FEMALE	VUS	BRCA2	11	c.4901T>C	p.Phe1634Ser	heterozygous	vus	0					1	1
80335	42	1979-02-12	Breast Cancer	FEMALE	VUS	FANCM	14	c.3992C>T	p.Pro1331Leu	heterozygous	vus	0					1	1
23238	57	1964-03-10	Breast Cancer	FEMALE	VUS	FANCA	21	c.1874G>C	p.Cys625Ser	heterozygous	vus	0					0	0
23238	57	1964-03-10	Breast Cancer	FEMALE	VUS	MSH3	18	c.2438A>G	p.Lys813Arg	heterozygous	vus	0					0	0
80346	54	1967-09-06	Ovarian Cancer	FEMALE	Negative												1	0
80359			Breast Cancer	FEMALE	VUS	POLE	7	c.581T>C	p.Val194Ala	heterozygous	vus	0					1	1
80399	44	1977-03-26	Breast Cancer	FEMALE	VUS	MSH2	13	c.2108C>G	p.Ser703Cys	heterozygous	vus	0					1	1
80399	44	1977-03-26	Breast Cancer	FEMALE	VUS	NBN	5	c.511A>G	p.Ile171Val	heterozygous	vus	0					1	1
80399	44	1977-03-26	Breast Cancer	FEMALE	VUS	RET	2	c.224C>T	p.Thr75Met	heterozygous	vus	0					1	1
80428	73	1948-02-20	Ovarian Cancer	FEMALE	VUS	ATM	53	c.7816A>G	p.Ile2606Val	heterozygous	vus	0					1	0
80428	73	1948-02-20	Ovarian Cancer	FEMALE	VUS	BRCA1	10	c.3185G>T	p.Gly1062Val	heterozygous	vus	0					1	0
80432	55	1966-03-27	Breast Cancer	FEMALE	Negative												1	1
80477	40	1981-02-16	Breast Cancer	FEMALE	VUS	FANCL	12	c.963C>T	p.Asp321=	heterozygous	vus	0					1	1
80477	40	1981-02-16	Breast Cancer	FEMALE	VUS	MSH2	11	c.1681G>A	p.Glu561Lys	heterozygous	vus	0					1	1
80481	48	1973-07-29	Breast Cancer	FEMALE	VUS	APC	16	c.3469G>C	p.Glu1157Gln	heterozygous	vus	0					0	0
80485	40	1981-01-02	Breast Cancer	FEMALE	Negative												1	1
80487	34	1987-03-02	Breast Cancer	FEMALE	Positive (Pathogenic)	BRCA1	19	c.5212G>A	p.Gly1738Arg	heterozygous	pathogenic_clinical_significant	0					1	0
55994	41	1980-11-12	Breast Cancer	FEMALE	Negative												1	0
80519	46	1975-09-12	Breast Cancer	FEMALE	VUS	RET	19	c.3079C>G	p.Leu1027Val	heterozygous	vus	0					1	0
80535	30	1990-12-02	Breast Cancer	FEMALE	Positive (Pathogenic)	BRCA1	19	c.5266dupC	p.Gln1756Profs*74	heterozygous	pathogenic_clinical_significant	0					1	0
80544	48	1972-12-20	Breast Cancer	FEMALE	VUS	BRIP1	20	c.3505G>T	p.Asp1169Tyr	heterozygous	vus	0					1	1
80544	48	1972-12-20	Breast Cancer	FEMALE	VUS	PALB2	13	c.3428T>A	p.Leu1143His	heterozygous	vus	0					1	1
80548	35	1986-11-25	Breast Cancer	FEMALE	VUS	MEN1	4	c.670-6C>G		heterozygous	vus	0					1	1
80548	35	1986-11-25	Breast Cancer	FEMALE	VUS	NF1	41	c.6085-5T>C		heterozygous	vus	0					1	1
80548	35	1986-11-25	Breast Cancer	FEMALE	VUS	PALB2	1	c.13C>T	p.Pro5Ser	heterozygous	vus	0					1	1
80605	37	1984-05-10	Breast Cancer	FEMALE	VUS	RAD50	9	c.1277A>G	p.Gln426Arg	heterozygous	vus	0					1	1
80605	37	1984-05-10	Breast Cancer	FEMALE	VUS	RAD51B	11	c.1121T>C	p.Leu374Pro	heterozygous	vus	0					1	1
80612	46	1974-12-06	Breast Cancer	FEMALE	VUS	MSH6	4	c.944C>G	p.Ser315Cys	heterozygous	vus	0					1	0
80622			Breast Cancer	FEMALE	Negative												1	1
80623	77	1944-09-09	Ovarian Cancer	FEMALE	Negative												1	1
80625	38	1983-08-10	Breast Cancer	FEMALE	Negative												1	0
80624	53	1968-10-27	Ovarian Cancer	FEMALE	Negative												1	0
80627	47	1974-07-03	Breast Cancer	FEMALE	Negative												1	1
80632	69	1952-07-24	Breast Cancer	FEMALE	Negative												1	1
80632	69	1952-07-24	Breast Cancer	FEMALE	Negative												1	1
80646	46	1975-08-17	Breast Cancer	FEMALE	VUS	FANCM	2	c.637A>G	p.Ile213Val	heterozygous	vus	0					1	1
80650	35	1986-07-23	Breast Cancer	FEMALE	Positive (Pathogenic)	MSH3	8	c.1258A>G	p.Ser420Gly	heterozygous	vus	0					1	0
80650	35	1986-07-23	Breast Cancer	FEMALE	Positive (Pathogenic)	TP53	8	c.818G>A	p.Arg273His	heterozygous	pathogenic_clinical_significant	0					1	0
80649	43	1978-04-09	Breast Cancer	FEMALE	VUS	ATM	58	c.8572A>G	p.Thr2858Ala	heterozygous	vus	0					1	1
80649	43	1978-04-09	Breast Cancer	FEMALE	VUS	ATM	58	c.8575T>A	p.Ser2859Thr	heterozygous	vus	0					1	1
80649	43	1978-04-09	Breast Cancer	FEMALE	VUS	FANCA	4	c.344G>A	p.Gly115Glu	heterozygous	vus	0					1	1
80658	66	1955-03-15	Peritoneal Cancer	FEMALE	VUS	AXIN2	9	c.2237+3G>A		heterozygous	vus	0					1	0
80658	66	1955-03-15	Peritoneal Cancer	FEMALE	VUS	BARD1	4	c.775G>A	p.Asp259Asn	heterozygous	vus	0					1	0
80658	66	1955-03-15	Peritoneal Cancer	FEMALE	VUS	FANCA	21	c.1874G>C	p.Cys625Ser	heterozygous	vus	0					1	0
80658	66	1955-03-15	Peritoneal Cancer	FEMALE	VUS	PPP2R2A	10	c.1215A>G	p.Lys405=	heterozygous	vus	0					1	0
80663			Breast Cancer	FEMALE	Negative												1	1
80665	43	1978-04-15	Breast Cancer	FEMALE	VUS	AXIN2	6	c.1376G>A	p.Arg459His	heterozygous	vus	0					1	1
58968	45	1976-10-25	Breast Cancer	FEMALE	VUS	APC	16	c.8181G>C	p.Gln2727His	heterozygous	vus	0					1	1
80673	81	1940-04-22	Breast Cancer	FEMALE	VUS	MRE11	3	c.77T>C	p.Met26Thr	heterozygous	vus	0					1	1
80673	81	1940-04-22	Breast Cancer	FEMALE	VUS	RET	17	c.2833G>A	p.Val945Met	heterozygous	vus	0					1	1
80683	49	1972-08-29	Ovarian Cancer	FEMALE	VUS	BRIP1	7	c.845C>G	p.Thr282Ser	heterozygous	vus	0					1	0
80683	49	1972-08-29	Ovarian Cancer	FEMALE	VUS	FANCM	1	c.438G>A	p.Leu146=	heterozygous	vus	0					1	0
80683	49	1972-08-29	Ovarian Cancer	FEMALE	VUS	FANCM	20	c.4865_4867delAAG	p.Glu1622del	heterozygous	vus	0					1	0
80683	49	1972-08-29	Ovarian Cancer	FEMALE	VUS	NF1	29	c.3883A>G	p.Thr1295Ala	heterozygous	vus	0					1	0
80688	42	1979-05-15	Breast Cancer	FEMALE	VUS	MRE11	10	c.1052G>A	p.Arg351His	heterozygous	vus	0					1	1
80688	42	1979-05-15	Breast Cancer	FEMALE	VUS	NTHL1	3	c.527T>C	p.Ile176Thr	heterozygous	vus	0					1	1
80699	52	1969-02-17	Ovarian Cancer	FEMALE	Positive (Pathogenic)	BRCA1	5	c.181T>G	p.Cys61Gly	heterozygous	pathogenic_clinical_significant	0					1	1
80699	52	1969-02-17	Ovarian Cancer	FEMALE	Positive (Pathogenic)	NTHL1	2	c.268C>T	p.Gln90Ter	heterozygous	pathogenic_variant	0					1	1
80699	52	1969-02-17	Ovarian Cancer	FEMALE	Positive (Pathogenic)	BRCA1	5	c.181T>G	p.Cys61Gly	heterozygous	pathogenic_clinical_significant	0					1	1
80699	52	1969-02-17	Ovarian Cancer	FEMALE	Positive (Pathogenic)	NTHL1	2	c.268C>T	p.Gln90Ter	heterozygous	pathogenic_variant	0					1	1
80703	43	1978-06-15	Breast Cancer	FEMALE	VUS	NBN	6	c.643C>T	p.Arg215Trp	heterozygous	vus	0					1	0
79145	38	1983-04-18	Breast Cancer	FEMALE	Negative												1	1
80707	80	1941-03-22	Breast Cancer	FEMALE	VUS	TP53	4	c.304A>T	p.Thr102Ser	heterozygous	vus	0					1	1
80711	42	1979-07-27	Breast Cancer	FEMALE	VUS	ATM	50	c.7475T>G	p.Leu2492Arg	heterozygous	vus	0					0	0
80711	42	1979-07-27	Breast Cancer	FEMALE	VUS	ATM	50	c.7475T>G	p.Leu2492Arg	heterozygous	vus	0					0	0
80711	42	1979-07-27	Breast Cancer	FEMALE	VUS												0	0
80713	39	1982-06-22	Breast Cancer	FEMALE	VUS	CHEK2	2	c.190G>A	p.Glu64Lys	heterozygous	vus	0					1	1
80713	39	1982-06-22	Breast Cancer	FEMALE	VUS	NF1	21	c.2585C>G	p.Thr862Ser	heterozygous	vus	0					1	1
80726	39	1982-09-28	Breast Cancer	FEMALE	Negative												1	0
80731	40	1981-04-18	Breast Cancer	FEMALE	Negative												0	0
80734	40	1981-02-03	Breast Cancer	FEMALE	Positive (Pathogenic)	CHEK2	12	c.1312G>T	p.Asp438Tyr	heterozygous	vus	0					1	1
80734	40	1981-02-03	Breast Cancer	FEMALE	Positive (Pathogenic)	PALB2	5	c.1960A>G	p.Ile654Val	heterozygous	vus	0					1	1
80734	40	1981-02-03	Breast Cancer	FEMALE	Positive (Pathogenic)	BRCA2	11	c.3975_3978dupTGCT	p.Ala1327Cysfs*4	heterozygous	pathogenic_clinical_significant	0					1	1
80736			Breast Cancer	FEMALE	VUS	FANCA	2	c.157A>C	p.Ser53Arg	heterozygous	vus	0					1	0
80736			Breast Cancer	FEMALE	VUS	RAD50	24	c.3649C>T	p.Leu1217=	heterozygous	vus	0					1	0
80790	28	1993-02-12	Breast Cancer	FEMALE	Positive (Pathogenic)	ATM	56	c.8187A>C	p.Gln2729His	heterozygous	vus	0					1	0
80790	28	1993-02-12	Breast Cancer	FEMALE	Positive (Pathogenic)	STK11	1	c.151A>C	p.Met51Leu	heterozygous	vus	0					1	0
80790	28	1993-02-12	Breast Cancer	FEMALE	Positive (Pathogenic)	CHEK2	2	c.222delT	p.Pro75Leufs*35	heterozygous	pathogenic_variant_moderate	0					1	0
80775	48	1973-07-01	Breast Cancer	FEMALE	Negative												1	0
80844	48	1973-11-24	Breast Cancer	FEMALE	Negative												1	0
80849	57	1964-07-17	Ovarian Cancer	FEMALE	VUS	MEN1	2	c.-6G>A		heterozygous	vus	0					1	0
23241	59	1962-02-04	Breast Cancer	FEMALE	VUS	CDH1	10	c.1336G>A	p.Ala446Thr	heterozygous	vus	0					1	1
80859	38	1983-08-10	Breast Cancer	FEMALE	VUS	MSH3	21	c.2984A>C	p.Glu995Ala	heterozygous	vus	0					1	0
80871			Endometrial Cancer	FEMALE	VUS	ATM	60	c.8734A>G	p.Arg2912Gly	heterozygous	vus	0					1	1
80871			Endometrial Cancer	FEMALE	VUS	CDK4	4	c.460G>C	p.Val154Leu	heterozygous	vus	0					1	1
80911	58	1963-09-01	Breast Cancer	FEMALE	VUS	ATM	31	c.4703A>G	p.His1568Arg	heterozygous	vus	0					1	1
80911	58	1963-09-01	Breast Cancer	FEMALE	VUS	ATM	50	c.7475T>G	p.Leu2492Arg	heterozygous	vus	0					1	1
80911	58	1963-09-01	Breast Cancer	FEMALE	VUS	TP53	8	c.847C>T	p.Arg283Cys	heterozygous	vus	0					1	1
80939			Breast Cancer	FEMALE	VUS	BRIP1	7	c.679C>G	p.Gln227Glu	heterozygous	vus	0					1	0
80939			Breast Cancer	FEMALE	VUS	POLD1	9	c.1091T>C	p.Leu364Pro	heterozygous	vus	0					1	0
80943	40	1981-12-01	Breast Cancer	FEMALE	Positive (Pathogenic)	AXIN2	2	c.203G>A	p.Arg68Gln	heterozygous	vus	0					1	0
80943	40	1981-12-01	Breast Cancer	FEMALE	Positive (Pathogenic)	NBN	14	c.2140C>T	p.Arg714*	heterozygous	pathogenic_variant_unspecified	0					1	0
81006	63	1958-06-18	Breast Cancer	FEMALE	Negative												0	0
79741	40	1981-04-25	Breast Cancer	FEMALE	VUS												1	0
81010	45	1975-12-14	Breast Cancer	FEMALE	Negative												1	0
81013	58	1963-02-25	Breast Cancer	FEMALE	VUS	BRIP1	7	c.736A>G	p.Ile246Val	heterozygous	vus	0					1	1
81020	44	1977-03-28	Breast Cancer	FEMALE	Negative												1	0
81039			Breast Cancer	FEMALE	Negative												1	0
80945	67	1954-07-12	Breast Cancer	FEMALE	Positive (Pathogenic)	FANCA	21	c.1874G>C	p.Cys625Ser	heterozygous	vus	0					1	0
80945	67	1954-07-12	Breast Cancer	FEMALE	Positive (Pathogenic)	FANCL	3	c.203G>C	p.Arg68Pro	heterozygous	vus	0					1	0
80945	67	1954-07-12	Breast Cancer	FEMALE	Positive (Pathogenic)	CHEK2	13	c.1427C>T	p.Thr476Met	heterozygous	likely_pathogenic_variant	0					1	0
81012	45	1976-10-27	Breast Cancer	FEMALE	Positive (Pathogenic)	BRCA2	17	c.7879A>T	p.Ile2627Phe	heterozygous	pathogenic_clinical_significant	0					1	0
81059	41	1980-05-29	Breast Cancer	FEMALE	VUS	BRIP1	5	c.507G>C	p.Gln169His	heterozygous	vus	0					1	0
81059	41	1980-05-29	Breast Cancer	FEMALE	VUS	FANCA	33	c.3327C>T	p.Phe1109=	heterozygous	vus	0					1	0
81059	41	1980-05-29	Breast Cancer	FEMALE	VUS	MSH6	8	c.3695T>C	p.Val1232Ala	heterozygous	vus	0					1	0
81060	29	1992-11-18	Breast Cancer	FEMALE	Positive (Pathogenic)	BRCA2	9	c.793+1G>A		heterozygous	pathogenic_clinical_significant	0					1	1
81071	44	1977-07-08	Breast Cancer	FEMALE	VUS	BRIP1	8	c.919-3T>C		heterozygous	vus	0					0	0
81071	44	1977-07-08	Breast Cancer	FEMALE	VUS	FANCM	1	c.491A>C	p.His164Pro	heterozygous	vus	0					0	0
81076	69	1952-08-23	Breast Cancer	FEMALE	VUS	FANCL	8	c.637G>A	p.Asp213Asn	heterozygous	vus	0					1	1
81076	69	1952-08-23	Breast Cancer	FEMALE	VUS	RAD50	4	c.535A>G	p.Ile179Val	heterozygous	vus	0					1	1
81083	48	1972-12-28	Breast Cancer	FEMALE	Positive (Likely Pathogenic)	FANCM	20	c.5101C>T	p.Gln1701*	heterozygous	pathogenic_variant_unspecified	0					0	0
79745	47	1974-12-05	Breast Cancer	FEMALE	Negative												0	0
81091	35	1986-02-10	Breast Cancer	FEMALE	Negative												0	0
81094	41	1980-02-08	Breast Cancer	FEMALE	Negative												1	1
64172	41	1980-11-08	Breast Cancer	FEMALE	Positive (Pathogenic)	MUTYH	13	c.1187G>A	p.Gly396Asp	heterozygous	pathogenic_variant_low	0					1	1
81096	44	1977-02-11	Breast Cancer	FEMALE	VUS	APC	16	c.4534G>A	p.Asp1512Asn	heterozygous	vus	0					1	1
74801	43	1978-03-16	Breast Cancer	FEMALE	VUS	ATM	39	c.5890A>G	p.Lys1964Glu	heterozygous	vus	0					0	0
74801	43	1978-03-16	Breast Cancer	FEMALE	VUS	MSH6	5	c.3358G>C	p.Glu1120Gln	heterozygous	vus	0					0	0
81128			Breast Cancer	FEMALE	Negative												1	0
80868	56	1965-07-09	Breast Cancer	FEMALE	Negative												1	1
81196	85	1936-02-15	Ovarian Cancer	FEMALE	VUS	NBN	1	c.38-10T>A		heterozygous	vus	0					1	0
81205			Endometrial Cancer	FEMALE	Positive (Pathogenic)	FANCA	38	c.3825A>G	p.Ser1275=	heterozygous	vus	0					1	0
81205			Endometrial Cancer	FEMALE	Positive (Pathogenic)	MSH3	21	c.2886_2888delAAT	p.Ile963del	heterozygous	vus	0					1	0
81205			Endometrial Cancer	FEMALE	Positive (Pathogenic)	MSH3	11	c.1644delA	p.Gln549Argfs*6	heterozygous	pathogenic_variant	0					1	0
20064	54	1967-06-09	Breast Cancer	FEMALE	VUS	MRE11	8	c.818C>G	p.Ser273Cys	heterozygous	vus	0					1	1
20064	54	1967-06-09	Breast Cancer	FEMALE	VUS	RAD50	9	c.1277A>G	p.Gln426Arg	heterozygous	vus	0					1	1
81234	45	1976-05-31	Breast Cancer	FEMALE	VUS	APC	5	c.436G>T	p.Ala146Ser	heterozygous	vus	0					1	0
81236	56	1965-10-08	Breast Cancer	FEMALE	Negative												1	1
81221	44	1977-02-03	Breast Cancer	FEMALE	Positive (Pathogenic)	ATM	13	c.2057T>A	p.Leu686His	heterozygous	vus	0					1	1
81221	44	1977-02-03	Breast Cancer	FEMALE	Positive (Pathogenic)	MUTYH	7	c.536A>G	p.Tyr179Cys	heterozygous	pathogenic_variant_low	0					1	1
81243	45	1976-04-01	Breast Cancer	FEMALE	VUS	ATM	13	c.2041T>A	p.Ser681Thr	heterozygous	vus	0					1	0
81243	45	1976-04-01	Breast Cancer	FEMALE	VUS	FANCA	21	c.1874G>C	p.Cys625Ser	heterozygous	vus	0					1	0
77475	44	1977-06-14	Breast Cancer	FEMALE	VUS	FANCM	14	c.3452C>T	p.Pro1151Leu	heterozygous	vus	0					1	1
77475	44	1977-06-14	Breast Cancer	FEMALE	VUS	MSH3	15	c.2122G>A	p.Asp708Asn	heterozygous	vus	0					1	1
81271	52	1969-12-15	Breast Cancer	FEMALE	VUS	FANCA	14	c.1340C>T	p.Ser447Leu	heterozygous	vus	0					1	1
81295	40	1981-04-06	Breast Cancer	FEMALE	VUS	MSH3	13	c.1768A>G	p.Ile590Val	heterozygous	vus	0					1	0
81084	38	1983-06-27	Breast Cancer	FEMALE	VUS	RAD51D	10	c.932T>A	p.Ile311Asn	heterozygous	vus	0					0	0
80628	64	1957-07-10	Breast Cancer	FEMALE	VUS	MLH1	1	c.52C>T	p.Arg18Cys	heterozygous	vus	0					0	0
80628	64	1957-07-10	Breast Cancer	FEMALE	VUS	MSH2	15	c.2516A>G	p.His839Arg	heterozygous	vus	0					0	0
78814	45	1976-11-08	Breast Cancer	FEMALE	VUS	ATM	23	c.3331C>G	p.Leu1111Val	heterozygous	vus	0					0	0
78814	45	1976-11-08	Breast Cancer	FEMALE	VUS	NF1	21	c.2573C>G	p.Ser858Cys	heterozygous	vus	0					0	0
80764	53	1968-11-03	Breast Cancer	FEMALE	Positive (Pathogenic)	BRCA2	23	c.9097dupA	p.Thr3033Asnfs*11	heterozygous	pathogenic_clinical_significant	0					1	1
80764	53	1968-11-03	Breast Cancer	FEMALE	Positive (Pathogenic)	BRCA2	23	c.9097dupA	p.Thr3033Asnfs*11	heterozygous	pathogenic_clinical_significant	0					1	1
80764	53	1968-11-03	Breast Cancer	FEMALE	Positive (Pathogenic)												1	1
81338	35	1986-03-06	Breast Cancer	FEMALE	Negative												0	0
81386	42	1979-09-03	Breast Cancer	FEMALE	VUS	APC	10	c.1241G>A	p.Arg414His	heterozygous	vus	0					1	0
81386	42	1979-09-03	Breast Cancer	FEMALE	VUS	BRCA1	10	c.3711A>G	p.Ile1237Met	heterozygous	vus	0					1	0
81386	42	1979-09-03	Breast Cancer	FEMALE	VUS	BRCA1	15	c.4843G>A	p.Ala1615Thr	heterozygous	vus	0					1	0
81386	42	1979-09-03	Breast Cancer	FEMALE	VUS	SMARCA4	16	c.2275-3C>A		heterozygous	vus	0					1	0
81387	39	1982-04-25	Breast Cancer	FEMALE	VUS	FANCL	14	c.1111_1114dupATTA	p.Thr372Asnfs*13	heterozygous	vus	0					0	0
81387	39	1982-04-25	Breast Cancer	FEMALE	VUS	MSH6	4	c.2408A>G	p.Asp803Gly	heterozygous	vus	0					0	0
81380	32	1989-06-08	Breast Cancer	FEMALE	VUS	MUTYH	8	c.667A>G	p.Ile223Val	heterozygous	vus	0					1	1
81380	32	1989-06-08	Breast Cancer	FEMALE	VUS	PMS2	11	c.1714G>A	p.Ala572Thr	heterozygous	vus	0					1	1
81402	38	1983-09-11	Breast Cancer	FEMALE	Positive (Pathogenic)	FANCM	16	c.4366C>T	p.Arg1456Cys	heterozygous	vus	0					1	0
81402	38	1983-09-11	Breast Cancer	FEMALE	Positive (Pathogenic)	PALB2	9	c.2869A>C	p.Lys957Gln	heterozygous	vus	0					1	0
81402	38	1983-09-11	Breast Cancer	FEMALE	Positive (Pathogenic)	BRCA1	19	c.5266dupC	p.Gln1756Profs*74	heterozygous	pathogenic_clinical_significant	0					1	0
81402	38	1983-09-11	Breast Cancer	FEMALE	Positive (Pathogenic)	TP53	4	c.172C>T	p.Pro58Ser	heterozygous	vus	0					1	0
81415	46	1975-10-06	Breast Cancer	FEMALE	VUS	RAD51B	10	c.976C>G	p.Pro326Ala	heterozygous	vus	0					1	0
81334	53	1968-08-10	Breast Cancer	FEMALE	VUS	PALB2	5	c.2509G>C	p.Glu837Gln	heterozygous	vus	0					1	0
81421			Breast Cancer	FEMALE	VUS	MSH2	9	c.1429A>C	p.Asn477His	heterozygous	vus	0					1	1
81430	29	1992-08-18	Breast Cancer	FEMALE	Positive (Pathogenic)	BRCA1	19	c.5266dupC	p.Gln1756Profs*74	heterozygous	pathogenic_clinical_significant	0					1	1
81448	55	1966-07-02	Breast Cancer	FEMALE	VUS	RAD51C	2	c.206T>G	p.Leu69Arg	heterozygous	vus	0					1	1
81466	59	1962-12-07	Breast Cancer	FEMALE	Negative												1	1
81468			Breast Cancer	FEMALE	Negative												0	0
81435	37	1984-07-28	Breast Cancer	FEMALE	Negative												1	0
81401			Ovarian Cancer	FEMALE	Positive (Likely Pathogenic)	MRE11	13	c.1462C>T	p.Arg488Cys	heterozygous	vus	0					1	0
81401			Ovarian Cancer	FEMALE	Positive (Likely Pathogenic)	BRCA1	23	c.5497G>A	p.Val1833Met	heterozygous	likely_pathogenic_clinical_significant	0					1	0
81501	51	1970-07-21	Breast Cancer	FEMALE	Positive (Pathogenic)	NBN	5	c.511A>G	p.Ile171Val	heterozygous	vus	0					1	0
81501	51	1970-07-21	Breast Cancer	FEMALE	Positive (Pathogenic)	CHEK2	3	c.444+1G>A		heterozygous	pathogenic_variant_moderate	0					1	0
81527	58	1963-08-09	Breast Cancer	FEMALE	VUS	NBN	6	c.643C>T	p.Arg215Trp	heterozygous	vus	0					1	1
81533	59	1962-08-19	Ovarian Cancer	FEMALE	Negative												0	0
80942	47	1974-08-15	Breast Cancer	FEMALE	VUS	FANCA	21	c.1874G>C	p.Cys625Ser	heterozygous	vus	0					1	0
80942	47	1974-08-15	Breast Cancer	FEMALE	VUS	FANCM	22	c.5893_5895delGTG	p.Val1965del	heterozygous	vus	0					1	0
81552	40	1981-10-06	Breast Cancer	FEMALE	VUS	MEN1	3	c.578C>T	p.Pro193Leu	heterozygous	vus	0					1	0
81552	40	1981-10-06	Breast Cancer	FEMALE	VUS	RAD50	5	c.707C>A	p.Ser236Tyr	heterozygous	vus	0					1	0
81552	40	1981-10-06	Breast Cancer	FEMALE	VUS	RAD51B	5	c.330A>G	p.Pro110=	heterozygous	vus	0					1	0
78104	44	1977-11-22	Breast Cancer	FEMALE	Negative												0	0
81554	71	1950-08-01	Breast Cancer	FEMALE	Negative												1	1
81490	48	1973-03-06	Breast Cancer	FEMALE	Negative												1	0
46589	39	1982-07-20	Ovarian Cancer	FEMALE	VUS	NTHL1	3	c.527T>C	p.Ile176Thr	heterozygous	vus	0					1	0
81574	43	1978-06-30	Breast Cancer	FEMALE	VUS	FANCL	14	c.1111_1114dup	p.(Thr372Asnfs*13)	heterozygous	vus	0					0	0
81589	55	1966-12-15	Breast Cancer	FEMALE	VUS	FANCM	6	c.1054A>C	p.Ile352Leu	heterozygous	vus	0					1	1
81589	55	1966-12-15	Breast Cancer	FEMALE	VUS	SMARCA4	6	c.1032A>T	p.Pro344=	heterozygous	vus	0					1	1
81592	51	1970-03-06	Breast Cancer	FEMALE	VUS	BRIP1	4	c.230G>A	p.Ser77Asn	heterozygous	vus	0					1	0
81606	53	1968-04-23	Breast Cancer	FEMALE	VUS	FANCM	10	c.1667A>G	p.Asp556Gly	heterozygous	vus	0					1	0
81620	50	1971-05-02	Breast Cancer	FEMALE	VUS	APC	16	c.2026A>G	p.Ile676Val	heterozygous	vus	0					1	1
81629	52	1969-03-09	Breast Cancer	FEMALE	VUS	MSH2	11	c.1681G>A	p.Glu561Lys	heterozygous	vus	0					1	0
80097	41	1980-09-20	Breast Cancer	FEMALE	VUS	CHEK2	4	c.549G>C	p.Leu183Phe	heterozygous	vus	0					1	1
81650	41	1980-03-22	Breast Cancer	FEMALE	VUS	FANCM	14	c.3525G>A	p.Gln1175=	heterozygous	vus	0					1	0
81650	41	1980-03-22	Breast Cancer	FEMALE	VUS	NF1	18	c.2065G>A	p.Val689Met	heterozygous	vus	0					1	0
50234	51	1970-05-27	Breast Cancer	FEMALE	VUS	PMS2	15	c.2559C>G	p.Ile853Met	heterozygous	vus	0					1	1
81689	42	1979-09-17	Breast Cancer	FEMALE	Negative												0	0
81762	30	1991-02-23	Breast Cancer	FEMALE	VUS	ATM	43	c.6207G>T	p.Gln2069His	heterozygous	vus	0					1	1
81797	61	1960-02-09	Breast Cancer	FEMALE	Negative												1	1
81814	43	1978-03-26	Breast Cancer	FEMALE	VUS	MSH6	4	c.2756A>G	p.Glu919Gly	heterozygous	vus	0					1	1
81816	70	1952-01-05	Ovarian Cancer	FEMALE	VUS	BRIP1	20	c.3571A>G	p.Ile1191Val	heterozygous	vus	0					0	0
81816	70	1952-01-05	Ovarian Cancer	FEMALE	VUS	SMARCA4	32	c.4581C>T	p.Pro1527=	heterozygous	vus	0					0	0
81817	44	1977-02-07	Breast Cancer	FEMALE	Positive (Pathogenic)	NBN	3	c.182A>G	p.Asp61Gly	heterozygous	vus	0					1	1
81817	44	1977-02-07	Breast Cancer	FEMALE	Positive (Pathogenic)	BRCA1	12	c.4327C>T	p.Arg1443*	heterozygous	pathogenic_clinical_significant	0					1	1
81817	44	1977-02-07	Breast Cancer	FEMALE	Positive (Pathogenic)	RAD50	3	c.326_329del	p.Thr109Asnfs*20	heterozygous	pathogenic_variant_unspecified	0					1	1
81840	40	1981-10-09	Breast Cancer	FEMALE	Negative												0	0
81839	58	1963-09-02	Breast Cancer	FEMALE	Negative												1	0
81845	50	1971-08-23	Ovarian Cancer	FEMALE	Positive (Pathogenic)	BRCA1		NG_005905 (NM_007294):c.(5467+1_5468-1)-(*1_?)del		heterozygous	pathogenic_clinical_significant	1					1	0
81845	50	1971-08-23	Ovarian Cancer	FEMALE	Positive (Pathogenic)	RAD50	20	c.3117dup	p.Gln1040Thrfs*17	heterozygous	pathogenic_variant_low	0					1	0
70853	70	1951-06-19	Breast Cancer	FEMALE	VUS	AXIN2	6	c.1574C>G	p.Pro525Arg	heterozygous	vus	0					1	1
70853	70	1951-06-19	Breast Cancer	FEMALE	VUS	SMAD4	4	c.455-8C>T		heterozygous	vus	0					1	1
81851	51	1970-10-22	Breast Cancer	FEMALE	VUS	PALB2	12	c.3296C>G	p.Thr1099Arg	heterozygous	vus	0					1	1
81851	51	1970-10-22	Breast Cancer	FEMALE	VUS	RAD50	5	c.695C>A	p.Ala232Asp	heterozygous	vus	0					1	1
81857			Ovarian Cancer	FEMALE	Negative												1	0
81855	62	1959-05-21	Breast Cancer	FEMALE	VUS	RAD50	24	c.3725T>C	p.Ile1242Thr	heterozygous	vus	0					1	1
81887			Breast Cancer	FEMALE	VUS	BRIP1	7	c.845C>G	p.Thr282Ser	heterozygous	vus	0					1	1
81887			Breast Cancer	FEMALE	VUS	MSH3	4	c.692C>T	p.(Pro231Leu)	heterozygous	vus	0					1	1
81887			Breast Cancer	FEMALE	VUS	POLE	2	c.139C>T	p.Arg47Trp	heterozygous	vus	0					1	1
81887			Breast Cancer	FEMALE	VUS	SMARCA4	30	c.4255C>T	p.Arg1419Cys	heterozygous	vus	0					1	1
81890	71	1951-01-11	Ovarian Cancer	FEMALE	Negative												1	0
81725	54	1967-02-07	Breast Cancer	FEMALE	VUS	APC	16	c.4918C>T	p.Arg1640Trp	heterozygous	vus	0					1	1
81725	54	1967-02-07	Breast Cancer	FEMALE	VUS	MUTYH	8	c.667A>G	p.Ile223Val	heterozygous	vus	0					1	1
81913	49	1972-02-18	Breast Cancer	FEMALE	VUS	RAD51C	4	c.705+3A>G		heterozygous	vus	0					0	0
81917	41	1980-08-14	Breast Cancer	FEMALE	VUS	FANCA	8	c.737G>A	p.Gly246Glu	heterozygous	vus	0					1	0
81917	41	1980-08-14	Breast Cancer	FEMALE	VUS	NF1	21	c.2601G>A	p.Met867Ile	heterozygous	vus	0					1	0
81932	42	1979-10-13	Breast Cancer	FEMALE	VUS	FANCM	14	c.3935T>C	p.Leu1312Pro	heterozygous	vus	0					1	0
81932	42	1979-10-13	Breast Cancer	FEMALE	VUS	MSH6	8	c.3674C>T	p.(Thr1225Met)	heterozygous	vus	0					1	0
81964	48	1973-05-16	Breast Cancer	FEMALE	VUS	FANCA	8	c.767C>A	p.Thr256Asn	heterozygous	vus	0					1	1
81964	48	1973-05-16	Breast Cancer	FEMALE	VUS	PPP2R2A	8	c.846C>T	p.Ser282=	heterozygous	vus	0					1	1
81973	50	1971-11-14	Cervical Cancer	FEMALE	Positive (Likely Pathogenic)	RAD51C	4	c.706-2A>G		heterozygous	likely_pathogenic_clinical_significant	0					1	0
81969	48	1973-06-14	Breast Cancer	FEMALE	VUS	MSH3	4	c.692C>T	p.(Pro231Leu)	heterozygous	vus	0					1	1
81969	48	1973-06-14	Breast Cancer	FEMALE	VUS	NBN	6	c.643C>T	p.Arg215Trp	heterozygous	vus	0					1	1
81969	48	1973-06-14	Breast Cancer	FEMALE	VUS	NTHL1	6	c.856G>A	p.Gly286Ser	heterozygous	vus	0					1	1
81985	52	1969-03-05	Breast Cancer	FEMALE	Positive (Pathogenic)	NTHL1	2	c.198G>A	p.Val66=	heterozygous	vus	0					1	0
81985	52	1969-03-05	Breast Cancer	FEMALE	Positive (Pathogenic)	BRCA1	10	c.949C>T	p.(Gln317*)	heterozygous	pathogenic_clinical_significant	0					1	0
81997			Breast Cancer	FEMALE	VUS	FANCM	14	c.3992C>T	p.Pro1331Leu	heterozygous	vus	0					1	0
81997			Breast Cancer	FEMALE	VUS	SMARCA4	16	c.2275-3C>A		heterozygous	vus	0					1	0
82002	46	1975-02-04	Breast Cancer	FEMALE	Positive (Pathogenic)	FANCA	28	c.2613C>T	p.Leu871=	heterozygous	vus	0					0	0
82002	46	1975-02-04	Breast Cancer	FEMALE	Positive (Pathogenic)	MUTYH	13	c.1227_1228dup	p.Glu410Glyfs*43	heterozygous	pathogenic_variant_low	0					0	0
82002	46	1975-02-04	Breast Cancer	FEMALE	Positive (Pathogenic)	NBN	11	c.1474C>T	p.Gln492*	heterozygous	pathogenic_variant_unspecified	0					0	0
82012	44	1978-01-08	Breast Cancer	FEMALE	VUS	MRE11	13	c.1462C>T	p.Arg488Cys	heterozygous	vus	0					1	1
82012	44	1978-01-08	Breast Cancer	FEMALE	VUS	NTHL1	2	c.298C>T	p.Arg100Cys	heterozygous	vus	0					1	1
82022	46	1975-12-28	Breast Cancer	FEMALE	VUS	BRIP1	19	c.2594G>A	p.Arg865Gln	heterozygous	vus	0					1	0
82022	46	1975-12-28	Breast Cancer	FEMALE	VUS	VHL	1	c.218A>G	p.Gln73Arg	heterozygous	vus	0					1	0
82023			Breast Cancer	FEMALE	Positive (Pathogenic)	FANCL	1	c.2T>C	p.Ala2_Met74del	heterozygous	likely_pathogenic_variant_unspecified	0					1	1
82046	83	1938-02-25	Breast Cancer	FEMALE	Negative												1	1
74534	37	1985-01-03	Breast Cancer	FEMALE	VUS	ATM	13	c.1960C>A	p.Gln654Lys	heterozygous	vus	0					1	1
74534	37	1985-01-03	Breast Cancer	FEMALE	VUS	ATM	43	c.6293T>C	p.Leu2098Pro	heterozygous	vus	0					1	1
74534	37	1985-01-03	Breast Cancer	FEMALE	VUS	ATM	50	c.7475T>G	p.Leu2492Arg	heterozygous	vus	0					1	1
74534	37	1985-01-03	Breast Cancer	FEMALE	VUS	STK11	5	c.734+10C>T		heterozygous	vus	0					1	1
82101	73	1948-09-16	Breast Cancer	FEMALE	VUS	MSH6	4	c.1402C>T	p.Arg468Cys	heterozygous	vus	0					1	0
82101	73	1948-09-16	Breast Cancer	FEMALE	VUS	SMARCA4	33	c.4677G>T	p.(Lys1559Asn)	heterozygous	vus	0					1	0
82125	43	1978-08-21	Breast Cancer	FEMALE	Positive (Pathogenic)	BRCA1		c.(5406+1_5407-1)_(*1_?)del		heterozygous	likely_pathogenic_clinical_significant	1					1	0
82125	43	1978-08-21	Breast Cancer	FEMALE	Positive (Pathogenic)	EPCAM	6	c.582T>G	p.(Asp194Glu)	heterozygous	vus	0					1	0
82125	43	1978-08-21	Breast Cancer	FEMALE	Positive (Pathogenic)	MRE11	15	c.1726C>T	p.Arg576Ter	heterozygous	pathogenic_variant_low	0					1	0
82156	48	1973-05-24	Breast Cancer	FEMALE	Negative												1	1
11829	50	1971-03-27	Breast Cancer	FEMALE	Negative												1	0
81892	35	1986-08-02	Breast Cancer	FEMALE	Positive (Pathogenic)	BRCA2	17	c.7879A>T	p.Ile2627Phe	heterozygous	pathogenic_clinical_significant	0					1	0
81521	70	1951-12-27	Breast Cancer	FEMALE	VUS	NF1	26	c.3436G>A	p.Val1146Ile	heterozygous	vus	0					1	0
82181	35	1986-09-25	Breast Cancer	FEMALE	VUS	FANCA	36	c.3514-13G>A		heterozygous	vus	0					1	0
82181	35	1986-09-25	Breast Cancer	FEMALE	VUS	RAD51C	1	c.80T>C	p.Leu27Pro	heterozygous	vus	0					1	0
82191	36	1985-04-22	Breast Cancer	FEMALE	VUS	PALB2	5	c.2188A>G	p.Ile730Val	heterozygous	vus	0					1	1
82262	39	1982-09-04	Breast Cancer	FEMALE	VUS	MEN1	3	c.578C>T	p.Pro193Leu	heterozygous	vus	0					1	0
82262	39	1982-09-04	Breast Cancer	FEMALE	VUS	MUTYH	7	c.572G>A	p.Arg191Gln	heterozygous	vus	0					1	0
82262	39	1982-09-04	Breast Cancer	FEMALE	VUS	NBN	5	c.511A>G	p.Ile171Val	heterozygous	vus	0					1	0
82288	48	1974-01-20	Breast Cancer	FEMALE	VUS	MEN1	3	c.461-10C>T		heterozygous	vus	0					1	0
82299	38	1984-01-16	Breast Cancer	FEMALE	Negative												1	0
82311	42	1979-09-10	Breast Cancer	FEMALE	VUS	PMS2	12	c.2068A>C	p.Lys690Gln	heterozygous	vus	0					1	0
82329	32	1989-12-07	Breast Cancer	FEMALE	VUS	MSH3	8	c.1258A>G	p.Ser420Gly	heterozygous	vus	0					1	0
76696	51	1970-12-09	Breast Cancer	FEMALE	VUS	APC	16	c.2819C>T	p.Ser940Leu	heterozygous	vus	0					1	0
76696	51	1970-12-09	Breast Cancer	FEMALE	VUS	AXIN2	6	c.1565A>G	p.His522Arg	heterozygous	vus	0					1	0
76696	51	1970-12-09	Breast Cancer	FEMALE	VUS	CDH1	16	c.2529T>G	p.Ala843=	heterozygous	vus	0					1	0
76696	51	1970-12-09	Breast Cancer	FEMALE	VUS	RAD51B	10	c.1036+5G>A		heterozygous	vus	0					1	0
82386	39	1983-01-22	Breast Cancer	FEMALE	Negative												0	0
82382			Cervical Cancer	FEMALE	Negative												1	1
82424	57	1964-05-20	Breast Cancer	FEMALE	VUS	FANCL	14	c.1111_1114dup	p.(Thr372Asnfs*13)	heterozygous	vus	0					1	1
82424	57	1964-05-20	Breast Cancer	FEMALE	VUS	RAD51C	4	c.622A>G	p.Ile208Val	heterozygous	vus	0					1	1
82439	47	1974-09-11	Breast Cancer	FEMALE	VUS	POLD1	8	c.932G>A	p.Arg311His	heterozygous	vus	0					0	0
82450	38	1983-07-24	Breast Cancer	FEMALE	Positive (Pathogenic)	MUTYH	9	c.734G>A	p.Arg245His	heterozygous	pathogenic_variant_low	0					1	0
69580	53	1968-12-17	Breast Cancer	FEMALE	Negative												1	1
82532	53	1968-07-30	Ovarian Cancer	FEMALE	VUS	MLH1	11	c.1013A>G	p.Asn338Ser	heterozygous	vus	0					1	0
82555	59	1962-03-24	Breast Cancer	FEMALE	Positive (Pathogenic)	MSH3	3	c.394_395del	p.(Lys132Valfs*18)	heterozygous	pathogenic_variant_unspecified	0					1	1
82561	63	1958-03-01	Breast Cancer	FEMALE	VUS	BRCA2	11	c.5125G>T	p.Asp1709Tyr	heterozygous	vus	0					1	1
82574	48	1973-05-10	Breast Cancer	FEMALE	VUS	POLD1	13	c.1517G>A	p.(Arg506His)	heterozygous	vus	0					0	0
82594			Breast Cancer	FEMALE	Negative												1	1
82612	37	1984-07-31	Breast Cancer	FEMALE	Negative												1	0
82615	46	1975-07-28	Breast Cancer	FEMALE	Negative												1	1
82620	62	1959-07-17	Breast Cancer	FEMALE	Negative												1	1
82624			Breast Cancer	FEMALE	Negative												0	0
82634	40	1981-05-19	Ovarian Cancer	FEMALE	Positive (Likely Pathogenic)	BRIP1	13	c.1916A>G	p.His639Arg	heterozygous	vus	0					1	0
82634	40	1981-05-19	Ovarian Cancer	FEMALE	Positive (Likely Pathogenic)	MLH1	6	c.458A>G	p.Glu153Gly	heterozygous	vus	0					1	0
82634	40	1981-05-19	Ovarian Cancer	FEMALE	Positive (Likely Pathogenic)	FANCL	1	c.1A>G	p.Ala2_Met74del	heterozygous	likely_pathogenic_variant_unspecified	0					1	0
82634	40	1981-05-19	Ovarian Cancer	FEMALE	Positive (Likely Pathogenic)	RET	5	c.1049C>T	p.Thr350Ile	heterozygous	vus	0					1	0
82651	50	1972-01-20	Breast Cancer	FEMALE	Positive (Pathogenic)	ATM	31	c.4671C>A	p.Ile1557=	heterozygous	vus	0					1	0
82651	50	1972-01-20	Breast Cancer	FEMALE	Positive (Pathogenic)	BRCA1	10	c.4035del	p.Glu1346LysfsTer20	heterozygous	pathogenic_clinical_significant	0					1	0
82656	38	1983-11-27	Breast Cancer	FEMALE	VUS	FANCA	40	c.3986G>A	p.Arg1329Lys	heterozygous	vus	0					1	0
82656	38	1983-11-27	Breast Cancer	FEMALE	VUS	MUTYH	8	c.667A>G	p.Ile223Val	heterozygous	vus	0					1	0
82670			Breast Cancer	FEMALE	Negative												0	0
77221	59	1962-10-01	Breast Cancer	FEMALE	VUS	BRCA2	9	c.710A>G	p.(Asp237Gly)	heterozygous	vus	0					1	0
82693	76	1945-12-14	Breast Cancer	FEMALE	VUS	FANCM	22	c.5832G>T	p.Leu1944Phe	heterozygous	vus	0					1	0
81033	44	1977-12-07	Breast Cancer	FEMALE	VUS	AXIN2	6	c.1327C>A	p.(Leu443Met)	heterozygous	vus	0					1	1
81033	44	1977-12-07	Breast Cancer	FEMALE	VUS	BRIP1	17	c.2380-3T>C		heterozygous	vus	0					1	1
81033	44	1977-12-07	Breast Cancer	FEMALE	VUS	MSH6	1	c.-8C>T		heterozygous	vus	0					1	1
82712	59	1962-07-30	Ovarian Cancer	FEMALE	Negative												1	0
82718	74	1947-04-28	Breast Cancer	FEMALE	VUS	ATM	39	c.5882A>G	p.Tyr1961Cys	heterozygous	vus	0					1	1
78107	57	1964-06-08	Ovarian Cancer	FEMALE	Negative												1	0
81635	30	1991-06-08	Breast Cancer	FEMALE	Positive (Pathogenic)	BRCA2	17	c.7879A>T	p.Ile2627Phe	heterozygous	pathogenic_clinical_significant	0					0	0
82675			Breast Cancer	FEMALE	VUS	CDK4	5	c.589A>G	p.Met197Val	heterozygous	vus	0					1	1
82675			Breast Cancer	FEMALE	VUS	MRE11	15	c.1783+7A>G		heterozygous	vus	0					1	1
82675			Breast Cancer	FEMALE	VUS	RAD50	9	c.1277A>G	p.Gln426Arg	heterozygous	vus	0					1	1
82742	54	1967-09-06	Breast Cancer	FEMALE	Positive (Pathogenic)	MEN1	2	c.-6G>A		heterozygous	vus	0					1	0
82742	54	1967-09-06	Breast Cancer	FEMALE	Positive (Pathogenic)	PALB2	2	c.93dup	p.Leu32Thrfs*11	heterozygous	pathogenic_clinical_significant	0					1	0
82776	44	1977-11-26	Breast Cancer	FEMALE	Negative												1	0
82777	57	1964-04-10	Breast Cancer	FEMALE	VUS	BRCA1	6	c.401C>T	p.Ala134Val	heterozygous	vus	0					1	1
82778	38	1983-06-25	Breast Cancer	FEMALE	VUS	CDH1	7	c.901G>A	p.Ala301Thr	heterozygous	vus	0					1	1
82778	38	1983-06-25	Breast Cancer	FEMALE	VUS	MSH3	23	c.3174A>G	p.Gln1058=	heterozygous	vus	0					1	1
82780	51	1970-11-15	Breast Cancer	FEMALE	Positive (Pathogenic)	CHEK2	4	c.470T>C	p.Ile157Thr	heterozygous	pathogenic_variant_moderate	0					1	1
82780	51	1970-11-15	Breast Cancer	FEMALE	Positive (Pathogenic)	CHEK2	4	c.470T>C	p.Ile157Thr	heterozygous	pathogenic_variant_moderate	0					1	1
82781	45	1976-10-17	Breast Cancer	FEMALE	Negative												0	0
82787	44	1977-10-13	Breast Cancer	FEMALE	Negative												1	0
82798	42	1979-03-26	Breast Cancer	FEMALE	Negative												1	1
82806	47	1974-02-22	Breast Cancer	FEMALE	VUS	FANCA	4	c.344G>A	p.Gly115Glu	heterozygous	vus	0					1	1
82806	47	1974-02-22	Breast Cancer	FEMALE	VUS	FANCM	12	c.2156A>G	p.Lys719Arg	heterozygous	vus	0					1	1
82814	40	1981-08-18	Breast Cancer	FEMALE	Negative												1	1
82817	50	1972-01-04	Breast Cancer	FEMALE	Negative												0	1
82817	50	1972-01-04	Breast Cancer	FEMALE	Negative												0	1
81397	39	1982-03-24	Breast Cancer	FEMALE	Negative												1	1
77126	57	1964-05-31	Breast Cancer	FEMALE	VUS	EPCAM	3	c.186G>T	p.(Leu62=)	heterozygous	vus	0					1	1
82608	45	1977-01-14	Breast Cancer	FEMALE	VUS	BRCA2	11	c.4412_4414del	p.Arg1471del	heterozygous	vus	0					1	0
82608	45	1977-01-14	Breast Cancer	FEMALE	VUS	MSH2	1	c.80C>T	p.Pro27Leu	heterozygous	vus	0					1	0
76448	47	1974-06-10	Breast Cancer	FEMALE	Negative												1	0
82882	49	1972-08-18	Breast Cancer	FEMALE	VUS	RAD51C	5	c.713T>G	p.Leu238Arg	heterozygous	vus	0					0	0
82885	46	1975-03-20	Breast Cancer	FEMALE	Positive (Pathogenic)	BRCA2	26	c.9584C>T	p.Thr3195Ile	heterozygous	vus	0					1	0
82885	46	1975-03-20	Breast Cancer	FEMALE	Positive (Pathogenic)	MRE11	13	c.1462C>T	p.Arg488Cys	heterozygous	vus	0					1	0
82885	46	1975-03-20	Breast Cancer	FEMALE	Positive (Pathogenic)	CHEK2	4	c.499G>A	p.Gly167Arg	heterozygous	likely_pathogenic_variant	0					1	0
82891	45	1976-07-12	Breast Cancer	FEMALE	Negative												1	0
82897	69	1952-03-13	Breast Cancer	FEMALE	VUS	CDH1	4	c.437C>G	p.Ser146Cys	heterozygous	vus	0					1	1
82897	69	1952-03-13	Breast Cancer	FEMALE	VUS	RAD51C	3	c.431T>C	p.Ile144Thr	heterozygous	vus	0					1	1
80224	43	1978-07-06	Breast Cancer	FEMALE	VUS	PMS2	12	c.2035A>G	p.(Ile679Val)	heterozygous	vus	0					0	0
82933			Breast Cancer	FEMALE	VUS	BARD1	11	c.2168A>G	p.His723Arg	heterozygous	vus	0					1	0
82934	80	1942-01-03	Breast Cancer	FEMALE	VUS	PALB2	12	c.3296C>G	p.Thr1099Arg	heterozygous	vus	0					1	1
82934	80	1942-01-03	Breast Cancer	FEMALE	VUS	RAD50	19	c.3036+5G>A		heterozygous	vus	0					1	1
82941	67	1954-11-08	Breast Cancer	FEMALE	Negative												1	1
82954	48	1973-07-14	Ovarian Cancer	FEMALE	Positive (Pathogenic)	NF1	35	c.4768C>T	p.Arg1590Trp	heterozygous	vus	0					1	0
82954	48	1973-07-14	Ovarian Cancer	FEMALE	Positive (Pathogenic)	BRCA1	10	c.3756_3759del	p.Ser1253Argfs*10	heterozygous	pathogenic_clinical_significant	0					1	0
82554	60	1961-08-25	Breast Cancer	FEMALE	VUS	ATM	13	c.1960C>A	p.Gln654Lys	heterozygous	vus	0					1	1
82554	60	1961-08-25	Breast Cancer	FEMALE	VUS	ATM	43	c.6293T>C	p.Leu2098Pro	heterozygous	vus	0					1	1
82554	60	1961-08-25	Breast Cancer	FEMALE	VUS	BRCA1	10	c.1571C>T	p.Ala524Val	heterozygous	vus	0					1	1
82853	45	1976-08-19	Breast Cancer	FEMALE	VUS	ATM	50	c.7375C>T	p.Arg2459Cys	heterozygous	vus	0					1	0
81007	45	1976-04-02	Breast Cancer	FEMALE	Negative												0	0
82999	68	1953-04-06	Breast Cancer	FEMALE	Positive (Pathogenic)	RAD50	3	c.326_329del	p.Thr109Asnfs*20	heterozygous	pathogenic_variant_unspecified	0					1	0
83002	34	1987-07-14	Breast Cancer	FEMALE	Negative												1	0
82996	44	1977-08-27	Breast Cancer	FEMALE	Negative												0	0
83008	49	1972-12-14	Breast Cancer	FEMALE	VUS	APC	16	c.4706A>G	p.Asp1569Gly	heterozygous	vus	0					1	0
83008	49	1972-12-14	Breast Cancer	FEMALE	VUS	BRCA2	11	c.4159T>A	p.Leu1387Ile	heterozygous	vus	0					1	0
83008	49	1972-12-14	Breast Cancer	FEMALE	VUS	MLH1	2	c.117-16_117-15del		heterozygous	vus	0					1	0
69118	42	1980-01-05	Breast Cancer	FEMALE	Positive (Pathogenic)	CHEK2	15	c.1556G>T	p.Arg519Leu	heterozygous	vus	0					1	0
69118	42	1980-01-05	Breast Cancer	FEMALE	Positive (Pathogenic)	ATM	45	c.6477T>A	p.Cys2159*	heterozygous	Pathogenic	0					1	0
69118	42	1980-01-05	Breast Cancer	FEMALE	Positive (Pathogenic)	MEN1	3	c.578C>T	p.Pro193Leu	heterozygous	vus	0					1	0
69118	42	1980-01-05	Breast Cancer	FEMALE	Positive (Pathogenic)	MUTYH	8	c.667A>G	p.Ile223Val	heterozygous	vus	0					1	0
83039	32	1989-12-09	Breast Cancer	FEMALE	Positive (Pathogenic)	PTEN	8	c.917_918dup	p.Glu307*	heterozygous	pathogenic_clinical_significant	0					1	1
[truncated: 10,580 more rows]
